# Supplementary material for: 1,2-Bis(N′-benzoyl­thio­ureido)benzene
Source: Acta Crystallogr Sect E Struct Rep Online. 2008 Apr 2;64(Pt 5):o776. doi: 10.1107/S1600536808008374 (PMC2961338; doi:10.1107/S1600536808008374)
Supplement: Supplementary file 1 [file e-64-0o776-sup1.cif]

##############################################################################
###                                                                        ###
###        Electronic paper (Acta Crystallographica Section E)             ###
###                                                                        ###
##############################################################################
#                                                                            #
# This CIF contains the data in a paper accepted for publication in Acta     #
# Crystallographica Section E. It conforms to the requirements of Notes      #
# for Authors for Section E, and has been peer reviewed under the auspices   #
# of the IUCr Commission on Journals.                                        #
#                                                                            #
# Full details of the Crystallographic Information File format               #
# are given in the paper "The Crystallographic Information File (CIF):       #
# a New Standard Archive File for Crystallography" by S. R. Hall, F. H.      #
# Allen and I. D. Brown [Acta Cryst. (1991), A47, 655-685].                  #
#                                                                            #
# The current version of the core CIF dictionary is obtainable from          #
# ftp://ftp.iucr.org/pub/cif_core.dic. The current version number is 2.4.    #
#                                                                            #
# Software is freely available for graphical display of the structure(s) in  #
# this CIF.  For information consult the CIF home page http://www.iucr.org/  #
# cif/home.html                                                              #
#                                                                            #
# This file may be used for bona fide research purposes within the           #
# scientific community so long as proper attribution is given to the journal # 
# article from which it was obtained.                                        #
#                                                                            #
##############################################################################
                                             
data_I
_audit_creation_method     SHELXL97
_chemical_name_systematic
;
1,2-Bis(<i>N</i>'-benzoylthioureido)benzene
;
_chemical_name_common     ?
_chemical_formula_moiety     'C22 H18 N4 O2 S2'
_chemical_formula_sum     'C22 H18 N4 O2 S2'
_chemical_formula_iupac     'C22 H18 N4 O2 S2'
_chemical_formula_weight     434.52
_chemical_melting_point     ?
_symmetry_cell_setting     triclinic
_symmetry_space_group_name_H-M     'P -1'
_symmetry_space_group_name_Hall     '-P 1'
loop_
    _symmetry_equiv_pos_as_xyz
    'x, y, z'
    '-x, -y, -z'
_cell_length_a     7.1790(10)
_cell_length_b     12.064(2)
_cell_length_c     12.476(2)
_cell_angle_alpha     77.88(5)
_cell_angle_beta     86.96(5)
_cell_angle_gamma     77.91(5)
_cell_volume     1032.9(3)
_cell_formula_units_Z     2
_cell_measurement_reflns_used     6418
_cell_measurement_theta_min     0.998
_cell_measurement_theta_max     27.485
_cell_measurement_temperature     173(2)
_exptl_crystal_description     prism
_exptl_crystal_colour     colorless
_exptl_crystal_size_max     0.10
_exptl_crystal_size_mid     0.10
_exptl_crystal_size_min     0.10
_exptl_crystal_density_diffrn     1.397
_exptl_crystal_density_meas     ?
_exptl_crystal_density_method     'not measured'
_exptl_crystal_F_000     452
_exptl_absorpt_coefficient_mu     0.285
_exptl_absorpt_correction_type     none
_exptl_absorpt_process_details     ?
_exptl_absorpt_correction_T_min     ?
_exptl_absorpt_correction_T_max     ?
_exptl_special_details
;
;
_diffrn_ambient_temperature     173(2)
_diffrn_radiation_type     MoK\a
_diffrn_radiation_wavelength     0.71069
_diffrn_radiation_source     'fine-focus sealed tube'
_diffrn_radiation_monochromator     graphite
_diffrn_measurement_device_type     'Nonius KappaCCD'
_diffrn_measurement_method     \w
_diffrn_detector_area_resol_mean     ?
_diffrn_reflns_number     12922
_diffrn_reflns_av_R_equivalents     0.0465
_diffrn_reflns_av_sigmaI/netI     0.0534
_diffrn_reflns_theta_min     3.07
_diffrn_reflns_theta_max     27.44
_diffrn_reflns_theta_full     27.44
_diffrn_measured_fraction_theta_max     0.993
_diffrn_measured_fraction_theta_full     0.993
_diffrn_reflns_limit_h_min     -9
_diffrn_reflns_limit_h_max     8
_diffrn_reflns_limit_k_min     -15
_diffrn_reflns_limit_k_max     15
_diffrn_reflns_limit_l_min     -16
_diffrn_reflns_limit_l_max     14
_diffrn_standards_number     0
_diffrn_standards_interval_count     .
_diffrn_standards_interval_time     .
_diffrn_standards_decay_%     ?
_refine_special_details
;
Refinement of <i>F</i>^2^ against ALL reflections. The weighted <i>R</i>-factor
<i>wR</i> and goodness of fit <i>S</i> are based on <i>F</i>^2^, conventional
<i>R</i>-factors <i>R</i> are based on <i>F</i>, with <i>F</i> set to zero for
negative <i>F</i>^2^. The threshold expression of <i>F</i>^2^ >
\s(<i>F</i>^2^) is used only for calculating <i>R</i>-factors(gt) <i>etc</i>.
and is not relevant to the choice of reflections for refinement.
<i>R</i>-factors based on <i>F</i>^2^ are statistically about twice as large
as those based on <i>F</i>, and <i>R</i>- factors based on ALL data will be
even larger.
;
_reflns_number_total     4671
_reflns_number_gt     3234
_reflns_threshold_expression     I>2\s(I)
_refine_ls_structure_factor_coef     Fsqd
_refine_ls_matrix_type     full
_refine_ls_R_factor_all     0.0774
_refine_ls_R_factor_gt     0.0466
_refine_ls_wR_factor_gt     0.1065
_refine_ls_wR_factor_ref     0.1176
_refine_ls_goodness_of_fit_ref     1.043
_refine_ls_restrained_S_all     1.043
_refine_ls_number_reflns     4671
_refine_ls_number_parameters     271
_refine_ls_number_restraints     0
_refine_ls_hydrogen_treatment     constr
_refine_ls_weighting_scheme     calc
_refine_ls_weighting_details
          'calc w=1/[\s^2^(Fo^2^)+(0.048P)^2^+0.1332P] where P=(Fo^2^+2Fc^2^)/3'
_atom_sites_solution_hydrogens     geom
_atom_sites_solution_primary     direct
_atom_sites_solution_secondary     difmap
_refine_ls_shift/su_max     0.000
_refine_ls_shift/su_mean     0.000
_refine_diff_density_max     0.174
_refine_diff_density_min     -0.238
_refine_ls_extinction_method     none
_refine_ls_extinction_coef     ?
loop_
    _atom_type_symbol
    _atom_type_description
    _atom_type_scat_dispersion_real
    _atom_type_scat_dispersion_imag
    _atom_type_scat_source
    'C' 'C' 0.0033 0.0016
                         'International Tables Vol C Tables 4.2.6.8 and 6.1.1.4'
    'H' 'H' 0.0000 0.0000
                         'International Tables Vol C Tables 4.2.6.8 and 6.1.1.4'
    'O' 'O' 0.0106 0.0060
                         'International Tables Vol C Tables 4.2.6.8 and 6.1.1.4'
    'S' 'S' 0.1246 0.1234
                         'International Tables Vol C Tables 4.2.6.8 and 6.1.1.4'
    'N' 'N' 0.0061 0.0033
                         'International Tables Vol C Tables 4.2.6.8 and 6.1.1.4'
_computing_data_collection     'COLLECT (Nonius, 1998)'
_computing_cell_refinement     'DENZO (Nonius, 1998)'
_computing_data_reduction     'DENZO (Nonius, 1998)'
_computing_structure_solution     'SHELXS97 (Sheldrick, 2008)'
_computing_structure_refinement     'SHELXL97 (Sheldrick, 2008)'
_computing_molecular_graphics     'PLATON (Spek, 2003)'
_computing_publication_material     'SHELXL97 (Sheldrick, 2008)'
loop_
    _atom_site_type_symbol
    _atom_site_label
    _atom_site_fract_x
    _atom_site_fract_y
    _atom_site_fract_z
    _atom_site_U_iso_or_equiv
    _atom_site_adp_type
    _atom_site_calc_flag
    _atom_site_refinement_flags
    _atom_site_occupancy
    _atom_site_disorder_assembly
    _atom_site_disorder_group
    S S1 0.51586(8) 0.37259(4) 0.93513(5) 0.0727(2) Uani d . 1 . .
    S S2 0.83170(8) 0.17089(4) 0.50551(4) 0.06579(18) Uani d . 1 . .
    O O6 0.69327(18) 0.01181(10) 0.86202(10) 0.0574(3) Uani d . 1 . .
    O O7 0.5045(2) -0.09194(11) 0.70005(13) 0.0680(4) Uani d . 1 . .
    N N1 0.5437(2) 0.23196(11) 0.78892(12) 0.0473(3) Uani d . 1 . .
    H HN1 0.5932 0.1610 0.7809 0.057 Uiso calc . 1 . .
    N N2 0.5204(2) 0.12967(12) 0.61750(12) 0.0529(4) Uani d . 1 . .
    H HN2 0.4517 0.0797 0.6504 0.064 Uiso calc . 1 . .
    N N3 0.6479(2) 0.15035(12) 0.96355(12) 0.0515(4) Uani d . 1 . .
    H HN3 0.6623 0.1608 1.0301 0.062 Uiso calc . 1 . .
    N N4 0.7603(2) -0.02950(12) 0.61097(12) 0.0536(4) Uani d . 1 . .
    H HN4 0.8699 -0.0573 0.5818 0.064 Uiso calc . 1 . .
    C C1 0.5672(2) 0.25055(15) 0.88870(15) 0.0487(4) Uani d . 1 . .
    C C2 0.4547(2) 0.30447(14) 0.69408(14) 0.0464(4) Uani d . 1 . .
    C C3 0.3759(3) 0.42184(16) 0.68239(17) 0.0617(5) Uani d . 1 . .
    H H3 0.3854 0.4605 0.7402 0.074 Uiso calc . 1 . .
    C C4 0.2842(3) 0.48218(17) 0.5872(2) 0.0740(6) Uani d . 1 . .
    H H4 0.2306 0.5623 0.5801 0.089 Uiso calc . 1 . .
    C C5 0.2688(3) 0.4288(2) 0.5025(2) 0.0798(7) Uani d . 1 . .
    H H5 0.2044 0.4713 0.4374 0.096 Uiso calc . 1 . .
    C C6 0.3477(3) 0.31235(19) 0.51256(18) 0.0724(6) Uani d . 1 . .
    H H6 0.3376 0.2747 0.4541 0.087 Uiso calc . 1 . .
    C C7 0.4408(3) 0.25085(15) 0.60686(15) 0.0516(4) Uani d . 1 . .
    C C8 0.6935(3) 0.08886(14) 0.58002(13) 0.0499(4) Uani d . 1 . .
    C C9 0.7082(2) 0.03836(14) 0.95003(14) 0.0432(4) Uani d . 1 . .
    C C10 0.7920(2) -0.04822(14) 1.04687(14) 0.0439(4) Uani d . 1 . .
    C C11 0.8139(3) -0.02222(17) 1.14823(16) 0.0581(5) Uani d . 1 . .
    H H11 0.7708 0.0548 1.1588 0.070 Uiso calc . 1 . .
    C C12 0.8976(3) -0.1075(2) 1.23359(17) 0.0704(6) Uani d . 1 . .
    H H12 0.9132 -0.0886 1.3023 0.084 Uiso calc . 1 . .
    C C13 0.9583(3) -0.2187(2) 1.22008(19) 0.0710(6) Uani d . 1 . .
    H H13 1.0160 -0.2770 1.2792 0.085 Uiso calc . 1 . .
    C C14 0.9358(3) -0.24622(18) 1.1207(2) 0.0716(6) Uani d . 1 . .
    H H14 0.9773 -0.3237 1.1113 0.086 Uiso calc . 1 . .
    C C15 0.8529(3) -0.16125(16) 1.03435(16) 0.0577(5) Uani d . 1 . .
    H H15 0.8377 -0.1808 0.9659 0.069 Uiso calc . 1 . .
    C C16 0.6757(3) -0.10936(15) 0.68221(15) 0.0526(4) Uani d . 1 . .
    C C17 0.8076(3) -0.21596(14) 0.73653(14) 0.0489(4) Uani d . 1 . .
    C C18 0.9977(3) -0.21949(15) 0.75364(15) 0.0553(5) Uani d . 1 . .
    H H18 1.0507 -0.1534 0.7249 0.066 Uiso calc . 1 . .
    C C19 1.1108(3) -0.31812(19) 0.81204(17) 0.0675(5) Uani d . 1 . .
    H H19 1.2411 -0.3196 0.8238 0.081 Uiso calc . 1 . .
    C C20 1.0355(4) -0.41383(19) 0.85309(19) 0.0795(7) Uani d . 1 . .
    H H20 1.1136 -0.4819 0.8931 0.095 Uiso calc . 1 . .
    C C21 0.8486(4) -0.41166(18) 0.8367(2) 0.0851(7) Uani d . 1 . .
    H H21 0.7973 -0.4784 0.8656 0.102 Uiso calc . 1 . .
    C C22 0.7330(3) -0.31380(17) 0.77883(18) 0.0671(5) Uani d . 1 . .
    H H22 0.6028 -0.3132 0.7679 0.080 Uiso calc . 1 . .
loop_
    _atom_site_aniso_label
    _atom_site_aniso_U_11
    _atom_site_aniso_U_22
    _atom_site_aniso_U_33
    _atom_site_aniso_U_12
    _atom_site_aniso_U_13
    _atom_site_aniso_U_23
    S1 0.0863(4) 0.0478(3) 0.0852(4) 0.0036(3) -0.0164(3) -0.0301(3)
    S2 0.0795(4) 0.0420(3) 0.0619(3) 0.0045(2) 0.0121(3) 0.0005(2)
    O6 0.0759(9) 0.0422(7) 0.0499(7) 0.0008(6) -0.0060(6) -0.0115(6)
    O7 0.0617(9) 0.0473(8) 0.0933(11) -0.0070(7) -0.0039(7) -0.0139(7)
    N1 0.0511(8) 0.0349(7) 0.0515(9) 0.0007(6) 0.0017(6) -0.0090(6)
    N2 0.0600(9) 0.0381(8) 0.0557(9) -0.0012(7) -0.0002(7) -0.0074(7)
    N3 0.0593(9) 0.0430(8) 0.0502(9) 0.0006(7) -0.0080(7) -0.0139(7)
    N4 0.0681(10) 0.0359(8) 0.0503(9) 0.0028(7) 0.0040(7) -0.0085(7)
    C1 0.0435(9) 0.0428(10) 0.0598(11) -0.0055(7) 0.0006(8) -0.0136(8)
    C2 0.0430(9) 0.0369(9) 0.0525(10) -0.0003(7) 0.0050(8) -0.0031(8)
    C3 0.0693(13) 0.0397(10) 0.0671(13) 0.0032(9) 0.0049(10) -0.0062(9)
    C4 0.0797(15) 0.0424(11) 0.0831(16) 0.0110(10) 0.0013(12) 0.0008(11)
    C5 0.0891(16) 0.0591(13) 0.0713(15) 0.0162(12) -0.0161(12) 0.0041(11)
    C6 0.0861(15) 0.0581(13) 0.0622(13) 0.0073(11) -0.0157(11) -0.0064(10)
    C7 0.0535(10) 0.0379(9) 0.0553(11) 0.0037(8) 0.0004(8) -0.0049(8)
    C8 0.0668(12) 0.0384(9) 0.0400(9) 0.0022(8) -0.0079(8) -0.0088(7)
    C9 0.0383(9) 0.0412(9) 0.0501(10) -0.0093(7) 0.0036(7) -0.0091(8)
    C10 0.0332(8) 0.0460(10) 0.0506(10) -0.0102(7) 0.0046(7) -0.0043(8)
    C11 0.0636(12) 0.0558(12) 0.0549(11) -0.0167(10) -0.0032(9) -0.0061(9)
    C12 0.0716(14) 0.0806(16) 0.0575(12) -0.0253(12) -0.0119(10) 0.0019(11)
    C13 0.0523(12) 0.0764(16) 0.0692(15) -0.0135(11) -0.0067(10) 0.0209(12)
    C14 0.0662(13) 0.0516(12) 0.0828(16) 0.0014(10) 0.0049(11) 0.0031(11)
    C15 0.0589(12) 0.0489(11) 0.0595(12) -0.0048(9) 0.0052(9) -0.0053(9)
    C16 0.0672(13) 0.0398(10) 0.0523(11) -0.0073(9) -0.0018(9) -0.0159(8)
    C17 0.0652(12) 0.0359(9) 0.0435(9) -0.0045(8) 0.0058(8) -0.0108(7)
    C18 0.0713(13) 0.0439(10) 0.0480(10) -0.0079(9) 0.0011(9) -0.0078(8)
    C19 0.0661(13) 0.0658(13) 0.0600(12) 0.0041(11) 0.0022(10) -0.0071(10)
    C20 0.0836(17) 0.0568(13) 0.0730(15) 0.0153(12) 0.0142(12) 0.0095(11)
    C21 0.0904(18) 0.0458(12) 0.1012(18) -0.0055(12) 0.0261(14) 0.0099(12)
    C22 0.0682(13) 0.0479(11) 0.0770(14) -0.0055(10) 0.0124(11) -0.0044(10)
_geom_special_details
;
All e.s.d.'s (except the e.s.d. in the dihedral angle between two l.s. planes)
are estimated using the full covariance matrix. The cell e.s.d.'s are taken
into account individually in the estimation of e.s.d.'s in distances, angles
and torsion angles; correlations between e.s.d.'s in cell parameters are only
used when they are defined by crystal symmetry. An approximate (isotropic)
treatment of cell e.s.d.'s is used for estimating e.s.d.'s involving l.s.
planes.
;
loop_
    _geom_bond_atom_site_label_1
    _geom_bond_atom_site_label_2
    _geom_bond_site_symmetry_2
    _geom_bond_distance
    _geom_bond_publ_flag
    S1 C1 . 1.6574(18) y
    S2 C8 . 1.660(2) y
    O6 C9 . 1.222(2) y
    O7 C16 . 1.219(2) y
    N1 C1 . 1.335(2) y
    N1 C2 . 1.409(2) y
    N1 HN1 . 0.8800 ?
    N2 C8 . 1.336(2) y
    N2 C7 . 1.435(2) y
    N2 HN2 . 0.8800 ?
    N3 C9 . 1.373(2) y
    N3 C1 . 1.400(2) y
    N3 HN3 . 0.8800 ?
    N4 C16 . 1.384(2) y
    N4 C8 . 1.385(2) y
    N4 HN4 . 0.8800 ?
    C2 C3 . 1.390(3) ?
    C2 C7 . 1.395(3) ?
    C3 C4 . 1.376(3) ?
    C3 H3 . 0.9500 ?
    C4 C5 . 1.368(3) ?
    C4 H4 . 0.9500 ?
    C5 C6 . 1.382(3) ?
    C5 H5 . 0.9500 ?
    C6 C7 . 1.375(3) ?
    C6 H6 . 0.9500 ?
    C9 C10 . 1.482(2) ?
    C10 C15 . 1.381(3) ?
    C10 C11 . 1.390(3) ?
    C11 C12 . 1.379(3) ?
    C11 H11 . 0.9500 ?
    C12 C13 . 1.364(3) ?
    C12 H12 . 0.9500 ?
    C13 C14 . 1.375(3) ?
    C13 H13 . 0.9500 ?
    C14 C15 . 1.384(3) ?
    C14 H14 . 0.9500 ?
    C15 H15 . 0.9500 ?
    C16 C17 . 1.484(3) ?
    C17 C18 . 1.383(3) ?
    C17 C22 . 1.390(3) ?
    C18 C19 . 1.379(3) ?
    C18 H18 . 0.9500 ?
    C19 C20 . 1.368(3) ?
    C19 H19 . 0.9500 ?
    C20 C21 . 1.361(3) ?
    C20 H20 . 0.9500 ?
    C21 C22 . 1.378(3) ?
    C21 H21 . 0.9500 ?
    C22 H22 . 0.9500 ?
loop_
    _geom_angle_atom_site_label_1
    _geom_angle_atom_site_label_2
    _geom_angle_atom_site_label_3
    _geom_angle_site_symmetry_1
    _geom_angle_site_symmetry_3
    _geom_angle
    _geom_angle_publ_flag
    C1 N1 C2 . . 132.18(15) y
    C1 N1 HN1 . . 113.9 ?
    C2 N1 HN1 . . 113.9 ?
    C8 N2 C7 . . 123.32(15) y
    C8 N2 HN2 . . 118.3 ?
    C7 N2 HN2 . . 118.3 ?
    C9 N3 C1 . . 130.47(15) y
    C9 N3 HN3 . . 114.8 ?
    C1 N3 HN3 . . 114.8 ?
    C16 N4 C8 . . 127.91(16) y
    C16 N4 HN4 . . 116.0 ?
    C8 N4 HN4 . . 116.0 ?
    N1 C1 N3 . . 113.59(14) ?
    N1 C1 S1 . . 129.80(15) y
    N3 C1 S1 . . 116.61(13) y
    C3 C2 C7 . . 118.45(17) ?
    C3 C2 N1 . . 125.64(17) ?
    C7 C2 N1 . . 115.87(15) ?
    C4 C3 C2 . . 120.1(2) ?
    C4 C3 H3 . . 119.9 ?
    C2 C3 H3 . . 119.9 ?
    C5 C4 C3 . . 121.14(19) ?
    C5 C4 H4 . . 119.4 ?
    C3 C4 H4 . . 119.4 ?
    C4 C5 C6 . . 119.4(2) ?
    C4 C5 H5 . . 120.3 ?
    C6 C5 H5 . . 120.3 ?
    C7 C6 C5 . . 120.3(2) ?
    C7 C6 H6 . . 119.9 ?
    C5 C6 H6 . . 119.9 ?
    C6 C7 C2 . . 120.62(17) ?
    C6 C7 N2 . . 120.04(18) ?
    C2 C7 N2 . . 119.32(16) ?
    N2 C8 N4 . . 116.00(17) ?
    N2 C8 S2 . . 124.29(13) y
    N4 C8 S2 . . 119.66(14) y
    O6 C9 N3 . . 121.30(16) y
    O6 C9 C10 . . 121.83(15) y
    N3 C9 C10 . . 116.87(15) ?
    C15 C10 C11 . . 118.55(18) ?
    C15 C10 C9 . . 117.42(16) ?
    C11 C10 C9 . . 124.03(16) ?
    C12 C11 C10 . . 120.43(19) ?
    C12 C11 H11 . . 119.8 ?
    C10 C11 H11 . . 119.8 ?
    C13 C12 C11 . . 120.5(2) ?
    C13 C12 H12 . . 119.7 ?
    C11 C12 H12 . . 119.7 ?
    C12 C13 C14 . . 119.8(2) ?
    C12 C13 H13 . . 120.1 ?
    C14 C13 H13 . . 120.1 ?
    C13 C14 C15 . . 120.1(2) ?
    C13 C14 H14 . . 119.9 ?
    C15 C14 H14 . . 119.9 ?
    C10 C15 C14 . . 120.55(19) ?
    C10 C15 H15 . . 119.7 ?
    C14 C15 H15 . . 119.7 ?
    O7 C16 N4 . . 121.91(18) y
    O7 C16 C17 . . 122.55(18) y
    N4 C16 C17 . . 115.53(17) ?
    C18 C17 C22 . . 118.80(18) ?
    C18 C17 C16 . . 122.79(16) ?
    C22 C17 C16 . . 118.25(17) ?
    C19 C18 C17 . . 120.57(18) ?
    C19 C18 H18 . . 119.7 ?
    C17 C18 H18 . . 119.7 ?
    C20 C19 C18 . . 120.0(2) ?
    C20 C19 H19 . . 120.0 ?
    C18 C19 H19 . . 120.0 ?
    C21 C20 C19 . . 120.1(2) ?
    C21 C20 H20 . . 120.0 ?
    C19 C20 H20 . . 120.0 ?
    C20 C21 C22 . . 120.8(2) ?
    C20 C21 H21 . . 119.6 ?
    C22 C21 H21 . . 119.6 ?
    C21 C22 C17 . . 119.7(2) ?
    C21 C22 H22 . . 120.1 ?
    C17 C22 H22 . . 120.1 ?
loop_
    _geom_torsion_atom_site_label_1
    _geom_torsion_atom_site_label_2
    _geom_torsion_atom_site_label_3
    _geom_torsion_atom_site_label_4
    _geom_torsion_site_symmetry_1
    _geom_torsion_site_symmetry_2
    _geom_torsion_site_symmetry_3
    _geom_torsion_site_symmetry_4
    _geom_torsion
    _geom_torsion_publ_flag
    C2 N1 C1 N3 . . . . 173.63(15) ?
    C2 N1 C1 S1 . . . . -6.5(3) ?
    C9 N3 C1 N1 . . . . 1.1(3) ?
    C9 N3 C1 S1 . . . . -178.77(14) ?
    C1 N1 C2 C3 . . . . 4.2(3) ?
    C1 N1 C2 C7 . . . . -173.60(17) ?
    C7 C2 C3 C4 . . . . 1.0(3) ?
    N1 C2 C3 C4 . . . . -176.74(18) ?
    C2 C3 C4 C5 . . . . -0.1(3) ?
    C3 C4 C5 C6 . . . . -0.4(4) ?
    C4 C5 C6 C7 . . . . 0.0(4) ?
    C5 C6 C7 C2 . . . . 0.9(3) ?
    C5 C6 C7 N2 . . . . 179.2(2) ?
    C3 C2 C7 C6 . . . . -1.4(3) ?
    N1 C2 C7 C6 . . . . 176.58(18) ?
    C3 C2 C7 N2 . . . . -179.69(16) ?
    N1 C2 C7 N2 . . . . -1.7(2) ?
    C8 N2 C7 C6 . . . . 85.3(2) ?
    C8 N2 C7 C2 . . . . -96.4(2) ?
    C7 N2 C8 N4 . . . . 170.75(15) ?
    C7 N2 C8 S2 . . . . -6.4(2) ?
    C16 N4 C8 N2 . . . . -5.1(3) ?
    C16 N4 C8 S2 . . . . 172.23(14) ?
    C1 N3 C9 O6 . . . . -1.2(3) ?
    C1 N3 C9 C10 . . . . 178.76(15) ?
    O6 C9 C10 C15 . . . . -0.2(2) ?
    N3 C9 C10 C15 . . . . 179.91(15) ?
    O6 C9 C10 C11 . . . . 179.29(16) ?
    N3 C9 C10 C11 . . . . -0.6(2) ?
    C15 C10 C11 C12 . . . . 1.1(3) ?
    C9 C10 C11 C12 . . . . -178.39(16) ?
    C10 C11 C12 C13 . . . . -0.7(3) ?
    C11 C12 C13 C14 . . . . 0.0(3) ?
    C12 C13 C14 C15 . . . . 0.4(3) ?
    C11 C10 C15 C14 . . . . -0.7(3) ?
    C9 C10 C15 C14 . . . . 178.77(16) ?
    C13 C14 C15 C10 . . . . 0.0(3) ?
    C8 N4 C16 O7 . . . . 24.1(3) ?
    C8 N4 C16 C17 . . . . -154.85(16) ?
    O7 C16 C17 C18 . . . . -153.22(18) ?
    N4 C16 C17 C18 . . . . 25.7(2) ?
    O7 C16 C17 C22 . . . . 22.0(3) ?
    N4 C16 C17 C22 . . . . -159.06(17) ?
    C22 C17 C18 C19 . . . . -0.3(3) ?
    C16 C17 C18 C19 . . . . 174.92(17) ?
    C17 C18 C19 C20 . . . . 0.4(3) ?
    C18 C19 C20 C21 . . . . -0.3(3) ?
    C19 C20 C21 C22 . . . . 0.1(4) ?
    C20 C21 C22 C17 . . . . 0.0(4) ?
    C18 C17 C22 C21 . . . . 0.1(3) ?
    C16 C17 C22 C21 . . . . -175.32(19) ?
loop_
    _geom_hbond_atom_site_label_D
    _geom_hbond_atom_site_label_H
    _geom_hbond_atom_site_label_A
    _geom_hbond_site_symmetry_A
    _geom_hbond_distance_DH
    _geom_hbond_distance_HA
    _geom_hbond_distance_DA
    _geom_hbond_angle_DHA
    N1 HN1 O6 . 0.88 1.88 2.633(2) 141.8
    N2 HN2 O7 . 0.88 1.99 2.680(2) 133.9
    N4 HN4 S2 2_756 0.88 2.61 3.478(2) 169.9
data_global
_journal_date_recd_electronic     2008-02-18
_journal_date_accepted     2008-03-27
_journal_name_full     'Acta Crystallographica, Section E'
_journal_year     2008
_journal_volume     64
_journal_issue      5
_journal_page_first     o776
_journal_page_last     o776
_journal_paper_category     QO
_journal_coeditor_code     WW2115
_publ_contact_author_name     'Mohamed GAYE'
_publ_contact_author_address
;
D\'epartement de Chimie
Facult\'e des Sciences et Techniques
Universit\'e Cheikh Anta Diop
Dakar S\'en\'egal
;
_publ_contact_author_email     mlgayeastou@yahoo.fr
_publ_contact_author_fax     '002218246318'
_publ_contact_author_phone     '002218247804'
_publ_section_title
;
1,2-Bis(<i>N</i>'-benzoylthioureido)benzene
;
loop_
    _publ_author_name
    _publ_author_address
    'Thiam, Elhadj Ibrahima'
;
D\'epartement de Chimie
Facult\'e des Sciences et Techniques
Universit\'e Cheikh Anta Diop
Dakar
Senegal
;
    'Diop, Mayoro'
;
D\'epartement de Chimie
Facult\'e des Sciences et Techniques
Universit\'e Cheikh Anta Diop
Dakar
Senegal
;
    'Gaye, Mohamed'
;
D\'epartement de Chimie
Facult\'e des Sciences et Techniques
Universit\'e Cheikh Anta Diop
Dakar
Senegal
;
    'Sall, Abdou Salam'
;
D\'epartement de Chimie
Facult\'e des Sciences et Techniques
Universit\'e Cheikh Anta Diop
Dakar
Senegal
;
    'Barry, Aliou Hamady'
;
D\'epartement de Chimie
Facult\'e des Sciences
Universit\'e de Nouakchott
Nouakchott, Mauritania
;
