# Supplementary material for: 1,2-Bis(N′-benzoyl­thio­ureido)benzene
Source: Acta Crystallogr Sect E Struct Rep Online. 2008 Apr 2;64(Pt 5):o776. doi: 10.1107/S1600536808008374 (PMC2961338; doi:10.1107/S1600536808008374)
Supplement: Supplementary file 2 [file e-64-0o776-Isup2.hkl]

#
# h,k,l, Fc-squared, Fo-squared, sigma(Fo-squared) and status flag
#
data_I
_shelx_title ' CrystalBuilderInfo $triclinic $P -1 $-P 1 $colorless $'
_shelx_refln_list_code          4
_shelx_F_calc_maximum       77.49
_exptl_crystal_F_000       452.00
_reflns_d_resolution_high  0.7711
 
loop_
 _symmetry_equiv_pos_as_xyz
 'x, y, z'
 '-x, -y, -z'
 
_cell_length_a     7.1790
_cell_length_b    12.0640
_cell_length_c    12.4760
_cell_angle_alpha  77.877
_cell_angle_beta   86.964
_cell_angle_gamma  77.909
 
_shelx_F_squared_multiplier     1.000
 
loop_
 _refln_index_h
 _refln_index_k
 _refln_index_l
 _refln_F_squared_calc
 _refln_F_squared_meas
 _refln_F_squared_sigma
 _refln_observed_status
   2   0   0        1.09        1.65      0.35 o
   3   0   0      980.61      966.07     18.41 o
   4   0   0      417.28      474.14      9.73 o
   5   0   0      129.81      133.59      4.21 o
   6   0   0      177.44      183.08      9.09 o
   7   0   0        0.71        2.60      1.64 o
   8   0   0       11.57        7.48      2.53 o
   9   0   0        0.01        0.48      2.97 o
  -8   1   0        7.56       10.79      2.38 o
  -7   1   0       10.19        8.83      1.91 o
  -6   1   0      141.24      131.84      7.49 o
  -5   1   0       10.67       10.96      0.99 o
  -4   1   0      153.01      156.86      4.07 o
  -3   1   0      142.49      146.56      3.07 o
  -2   1   0      706.54      652.78     12.67 o
  -1   1   0      687.92      636.97     16.25 o
   1   1   0      229.34       63.49     18.70 o
   2   1   0     1958.55     1833.62     34.75 o
   3   1   0        8.05       10.34      0.60 o
   4   1   0      134.41      111.11      2.79 o
   5   1   0       28.88       30.11      1.27 o
   6   1   0        0.65        0.99      1.19 o
   7   1   0        1.06        2.97      4.43 o
   8   1   0       15.04       16.12      2.51 o
   9   1   0        0.12       -6.50      6.50 o
  -8   2   0        0.00        2.35      2.36 o
  -7   2   0       16.57       13.75      3.31 o
  -6   2   0        2.40        5.42      1.67 o
  -5   2   0        0.01        1.59      0.81 o
  -4   2   0      104.00      105.82      3.41 o
  -3   2   0      574.64      580.60     15.42 o
  -2   2   0      755.98      750.17     18.26 o
  -1   2   0     1437.66     1365.44     40.51 o
   0   2   0      603.04      547.99     17.82 o
   1   2   0      859.12      831.64     14.77 o
   3   2   0       12.23       15.71      0.60 o
   4   2   0       59.94       48.22      1.18 o
   5   2   0      295.36      314.41      8.22 o
   6   2   0        1.66        2.68      0.93 o
   7   2   0        2.80        4.29      3.37 o
   8   2   0       20.72       22.59      3.54 o
   9   2   0        1.11       16.10      8.99 o
  -8   3   0        0.41        0.59      2.48 o
  -7   3   0       46.01       39.92      4.81 o
  -6   3   0       41.12       38.28      3.55 o
  -5   3   0      239.26      239.79     13.02 o
  -4   3   0       15.07       10.41      1.28 o
  -3   3   0        1.59        1.68      0.54 o
  -2   3   0       17.65       17.02      3.93 o
  -1   3   0      229.93      250.34      7.49 o
   0   3   0       16.47       13.23      0.61 o
   1   3   0     2141.71     2070.21     41.08 o
   2   3   0      224.54      225.31      4.03 o
   3   3   0       86.77       99.05      1.74 o
   4   3   0     1009.81      992.21     20.54 o
   5   3   0        1.00        0.24      0.42 o
   6   3   0       50.85       53.94      2.61 o
   7   3   0       13.44       10.57      1.37 o
   8   3   0        2.64        3.00      3.09 o
   9   3   0        4.06        1.88      7.90 o
  -8   4   0       63.13       55.16      7.59 o
  -7   4   0       84.33       90.74      8.29 o
  -6   4   0       62.91       66.16      4.78 o
  -5   4   0      129.13      136.70      7.14 o
  -4   4   0      111.37      116.83      5.54 o
  -3   4   0      482.09      468.22     12.43 o
  -2   4   0      360.79      396.22     13.33 o
  -1   4   0      976.27      943.20     33.31 o
   0   4   0       32.96       19.32      1.38 o
   1   4   0      128.43      139.70      3.15 o
   2   4   0      510.58      503.46      8.63 o
   3   4   0      317.93      329.81      5.40 o
   4   4   0      545.70      608.75     10.44 o
   5   4   0      157.52      155.15      4.00 o
   6   4   0      222.95      226.33      6.56 o
   7   4   0        5.87        5.09      1.22 o
   8   4   0        4.06        5.81      2.75 o
   9   4   0        1.35        1.99      3.61 o
  -7   5   0        4.77        0.59      3.91 o
  -6   5   0      105.13      109.42      7.96 o
  -5   5   0      105.96      111.26      6.66 o
  -4   5   0       63.68       64.28      3.26 o
  -3   5   0       65.44       66.37      2.13 o
  -2   5   0      102.84      101.42      3.76 o
  -1   5   0     2669.56     2941.07     97.11 o
   0   5   0      488.08      453.81     13.03 o
   1   5   0       62.56       61.68      1.99 o
   2   5   0      479.99      545.84      9.83 o
   3   5   0      142.62      144.47      2.87 o
   4   5   0      225.73      245.18      5.01 o
   5   5   0      234.91      227.56      5.51 o
   6   5   0       13.02        9.85      0.95 o
   7   5   0        2.32        2.28      1.37 o
   8   5   0        1.97        0.03      1.86 o
   9   5   0        5.94       -2.07      3.23 o
  -7   6   0        1.54        6.26      3.91 o
  -6   6   0      220.40      238.10     12.08 o
  -5   6   0        5.38        5.21      1.89 o
  -4   6   0      128.73      133.86      7.05 o
  -3   6   0      116.71      122.54      6.98 o
  -2   6   0      135.56      113.85      5.22 o
  -1   6   0       25.48       36.47      1.96 o
   0   6   0        0.04        1.07      0.67 o
   1   6   0      299.24      303.92      7.70 o
   2   6   0     3207.09     3383.41     75.37 o
   3   6   0        0.50        0.62      0.42 o
   4   6   0        3.78        4.02      0.52 o
   5   6   0       11.49       12.23      0.81 o
   6   6   0       54.79       57.84      2.13 o
   7   6   0        2.88        2.06      1.85 o
   8   6   0        4.06        7.82      7.31 o
   9   6   0        0.92        2.72     13.94 o
  -7   7   0        1.59       -5.57      7.34 o
  -6   7   0        1.63       -1.06      1.77 o
  -5   7   0      161.76      167.16     12.37 o
  -4   7   0      270.21      276.80     15.56 o
  -3   7   0        4.57        7.69      5.55 o
  -2   7   0      877.76      871.61     34.67 o
  -1   7   0        0.01        0.85      0.75 o
   0   7   0       44.43       54.57      2.45 o
   1   7   0       41.96       27.79      1.17 o
   2   7   0       22.73       20.35      0.73 o
   3   7   0      190.10      185.60      4.04 o
   4   7   0       15.43       13.85      0.76 o
   5   7   0       87.48       89.31      2.65 o
   6   7   0        1.06       -0.16      0.80 o
   7   7   0        1.19       -1.05      1.64 o
   8   7   0        7.57        7.39      2.63 o
  -6   8   0        2.80       -0.12      3.95 o
  -5   8   0       14.98       18.82      2.92 o
  -4   8   0        6.63        6.04      2.25 o
  -3   8   0        8.29        7.21      2.22 o
  -2   8   0      363.13      393.83     25.46 o
  -1   8   0      749.10      780.89     28.11 o
   0   8   0       37.66       34.23      2.14 o
   1   8   0      234.95      244.78      7.65 o
   2   8   0      534.36      538.24     15.27 o
   3   8   0        0.57        0.74      0.49 o
   4   8   0      290.66      304.90      8.24 o
   5   8   0       92.08       95.06      3.16 o
   6   8   0        0.85        1.14      0.80 o
   7   8   0        1.41        1.65      2.54 o
   8   8   0        0.70        1.95      2.35 o
  -6   9   0        0.60       -3.42      3.42 o
  -5   9   0        8.44        4.97      3.20 o
  -4   9   0       30.65       34.99      5.79 o
  -3   9   0       54.92       50.42      5.71 o
  -2   9   0      359.23      382.04     15.32 o
  -1   9   0       23.77       24.62      1.29 o
   0   9   0        0.08        0.35      1.30 o
   1   9   0        3.77        3.99      0.67 o
   2   9   0       91.10       99.93      3.63 o
   3   9   0      372.91      408.81     10.09 o
   4   9   0        5.90        4.36      0.62 o
   5   9   0        2.07        1.35      0.82 o
   6   9   0       52.83       54.79      3.09 o
   7   9   0        1.54        3.43      2.07 o
   8   9   0        0.16        4.13      6.20 o
  -5  10   0       34.73       44.72      6.40 o
  -4  10   0       22.61       28.85      7.59 o
  -3  10   0        8.34       10.35      2.18 o
  -2  10   0       11.38       12.05      1.36 o
  -1  10   0      242.49      233.75     16.63 o
   0  10   0        0.46       -1.42      1.42 o
   1  10   0      164.14      170.56     12.21 o
   2  10   0       53.46       48.90      2.22 o
   3  10   0       43.05       37.30      1.54 o
   4  10   0       48.43       46.99      1.96 o
   5  10   0        4.33        4.08      1.45 o
   6  10   0        4.56        4.02      1.41 o
   7  10   0        2.93        3.61      2.66 o
   8  10   0        1.40       10.29     14.65 o
  -4  11   0       10.40        6.26      3.91 o
  -3  11   0       72.26       81.85      8.27 o
  -2  11   0       13.60       14.90      3.44 o
  -1  11   0       11.46        8.88      2.85 o
   0  11   0       24.55       21.56     22.02 o
   1  11   0      158.27      161.87      9.13 o
   2  11   0        0.48        0.56      0.78 o
   3  11   0       15.72       16.92      1.77 o
   4  11   0        2.93        1.36      0.86 o
   5  11   0        8.05        9.31      2.30 o
   6  11   0        1.35        2.80      2.48 o
   7  11   0        2.98        5.45      2.27 o
  -4  12   0       52.23       51.98      7.99 o
  -3  12   0       11.24       17.35      3.62 o
  -2  12   0       34.67       30.87      3.50 o
  -1  12   0        7.58        6.65      2.47 o
   0  12   0       31.82       36.29      7.73 o
   1  12   0       51.37       55.97      6.67 o
   2  12   0        4.52        6.26      2.10 o
   3  12   0        5.40        5.31      1.27 o
   4  12   0       61.65       63.34      3.73 o
   5  12   0        3.44        4.85      2.18 o
   6  12   0        0.32        5.83      5.80 o
   7  12   0        8.51       10.08     14.30 o
  -3  13   0        2.25        0.00      1.18 o
  -2  13   0        0.73        4.97      4.13 o
  -1  13   0       36.75       30.87      5.32 o
   0  13   0       25.47       27.47      4.79 o
   1  13   0        1.50       -0.24      1.79 o
   2  13   0       74.61       74.70      5.41 o
   3  13   0       15.24       13.41      2.18 o
   4  13   0        0.04        4.01      5.78 o
   5  13   0        5.15        9.80      7.08 o
   6  13   0        8.03       26.57     17.49 o
  -1  14   0       24.95       30.39      5.16 o
   0  14   0       22.61       27.36      5.46 o
   1  14   0       13.00       13.59      4.17 o
   2  14   0        3.50        5.81      2.22 o
   3  14   0        5.58        3.06      2.81 o
   4  14   0        0.19        6.53     10.17 o
   5  14   0        0.14       -1.43      3.33 o
   1  15   0        2.05        5.21      2.83 o
   2  15   0        8.14        9.21      2.66 o
   3  15   0        8.00       15.41     10.33 o
  -2 -15   1        4.63        6.88      3.20 o
  -5 -14   1        5.05        6.04      7.91 o
  -4 -14   1        5.42       10.15      5.33 o
  -3 -14   1        1.78        3.75      1.99 o
  -2 -14   1        4.56        3.86      1.75 o
  -1 -14   1        1.46        2.35      3.17 o
   0 -14   1        0.15        2.25      2.84 o
   1 -14   1        8.08        3.91      4.99 o
  -6 -13   1        1.60       -1.76      2.94 o
  -5 -13   1        0.09       -2.49      2.49 o
  -4 -13   1        6.27        3.06      2.13 o
  -3 -13   1        6.61        9.26      2.54 o
  -2 -13   1        5.77        8.83      3.79 o
  -1 -13   1       45.69       56.95      6.40 o
   0 -13   1        6.48        9.20      3.56 o
   1 -13   1       10.14        6.75      3.33 o
   2 -13   1      112.56      130.86     13.93 o
  -6 -12   1        7.16        7.69      7.66 o
  -5 -12   1        0.37        2.48      4.73 o
  -4 -12   1        0.02       -1.20      1.20 o
  -3 -12   1        2.42        3.25      2.83 o
  -2 -12   1       33.99       29.73      3.45 o
  -1 -12   1       23.62       18.82      3.20 o
   0 -12   1       61.00       51.98      5.33 o
   1 -12   1        0.03       -1.54      2.59 o
   2 -12   1       19.04       21.36      4.11 o
   3 -12   1       40.65       42.14      5.79 o
  -7 -11   1        0.76        9.26      8.86 o
  -6 -11   1        1.78        4.15      2.47 o
  -5 -11   1        1.73        6.75      2.48 o
  -4 -11   1       29.11       23.44      2.74 o
  -3 -11   1        1.07        2.05      1.38 o
  -2 -11   1       99.53       92.14      5.81 o
  -1 -11   1        5.41        5.06      2.01 o
   0 -11   1        2.01        1.88      2.12 o
   1 -11   1      237.43      248.27     23.99 o
   2 -11   1        1.26        2.25      2.61 o
   3 -11   1        3.95        0.35      3.20 o
   4 -11   1        1.08       -0.59      2.97 o
  -7 -10   1        6.80        9.63      5.15 o
  -6 -10   1        0.19        2.33      1.43 o
  -5 -10   1       19.83       26.99      5.99 o
  -4 -10   1       14.45       16.12      2.68 o
  -3 -10   1      100.40      102.60      4.19 o
  -2 -10   1        0.73       -0.47      1.05 o
  -1 -10   1      689.54      733.72     51.84 o
   0 -10   1       15.81       13.99      2.60 o
   1 -10   1       21.72       17.47      1.72 o
   2 -10   1       67.54       77.36      4.94 o
   3 -10   1       15.36        9.25      1.59 o
   4 -10   1        0.37        5.68      2.85 o
   5 -10   1       54.39       69.93      8.55 o
  -8  -9   1        0.27        2.54      3.18 o
  -7  -9   1       15.62       15.24      3.39 o
  -6  -9   1       67.21       65.44      3.85 o
  -5  -9   1       55.25       57.75      2.83 o
  -4  -9   1      113.56      114.92      3.36 o
  -3  -9   1        6.76        6.94      0.70 o
  -2  -9   1      458.59      483.01     18.41 o
  -1  -9   1      750.95      829.22     30.14 o
   0  -9   1      433.45      447.32     24.38 o
   1  -9   1        1.68        1.84      0.56 o
   2  -9   1        0.82        1.12      1.19 o
   3  -9   1       70.12       65.19      4.88 o
   4  -9   1       26.67       26.57      4.82 o
   5  -9   1       19.60       20.86      3.77 o
   6  -9   1       13.37       19.49      5.57 o
  -8  -8   1        4.15       14.03     22.24 o
  -7  -8   1        2.22        1.77      1.84 o
  -6  -8   1       27.36       22.50      1.60 o
  -5  -8   1        7.74        8.07      1.14 o
  -4  -8   1       47.82       44.05      3.59 o
  -3  -8   1        0.03        0.45      0.55 o
  -2  -8   1      412.71      406.18     11.10 o
  -1  -8   1        0.53        2.09      1.41 o
   0  -8   1      174.06      178.90      8.35 o
   1  -8   1        3.17        2.95      0.78 o
   2  -8   1      682.83      689.01     31.54 o
   3  -8   1       67.44       66.34      6.20 o
   4  -8   1       53.22       45.16      4.53 o
   5  -8   1       57.90       52.45      7.88 o
   6  -8   1        4.34       -0.24      3.33 o
  -8  -7   1        4.31        5.13      6.01 o
  -7  -7   1        3.04        3.77      1.78 o
  -6  -7   1       73.08       59.58      2.95 o
  -5  -7   1        0.01        0.28      0.93 o
  -4  -7   1      389.26      415.97     10.97 o
  -3  -7   1        2.14        2.08      0.50 o
  -2  -7   1      204.90      194.97      4.53 o
  -1  -7   1       30.65       33.24      1.57 o
   0  -7   1        2.16        3.77      0.43 o
   1  -7   1      107.80      105.30      3.99 o
   2  -7   1       49.12       38.02      3.62 o
   3  -7   1      380.59      392.54     21.54 o
   4  -7   1      871.00      952.37     64.43 o
   5  -7   1        3.96        5.21      3.68 o
   6  -7   1       18.10       30.64      5.30 o
   7  -7   1       34.18       35.38     10.48 o
  -9  -6   1        4.84        8.61      7.03 o
  -8  -6   1       21.08       17.44      3.46 o
  -7  -6   1        5.10        6.71      1.54 o
  -6  -6   1        8.75        9.73      0.84 o
  -5  -6   1       40.00       39.82      1.54 o
  -4  -6   1       69.37       75.84      2.22 o
  -3  -6   1      108.63       94.31      2.31 o
  -2  -6   1       81.56       81.25      1.61 o
  -1  -6   1      169.96      176.58      4.00 o
   0  -6   1       23.32       14.25      1.18 o
   1  -6   1       27.71       28.28      1.82 o
   2  -6   1       11.36       10.07      1.24 o
   3  -6   1      131.60      140.23      7.21 o
   4  -6   1       35.06       37.34      3.19 o
   5  -6   1       83.40       82.05      6.30 o
   6  -6   1        1.36        5.42      5.92 o
   7  -6   1        1.89        1.30      2.83 o
  -9  -5   1        0.45        2.38      3.74 o
  -8  -5   1       22.88       17.42      3.75 o
  -7  -5   1        6.45        6.67      1.48 o
  -6  -5   1       22.76       23.43      1.68 o
  -5  -5   1       77.03       80.50      2.33 o
  -4  -5   1       11.06       10.57      0.61 o
  -3  -5   1        5.89        7.56      0.55 o
  -2  -5   1      944.53      975.93     18.78 o
  -1  -5   1       54.29       65.96      1.76 o
   0  -5   1      405.62      418.09     18.03 o
   1  -5   1     2179.51     2185.32     63.81 o
   2  -5   1        4.30        2.78      1.59 o
   3  -5   1        0.83        1.02      0.87 o
   4  -5   1      704.46      722.57     33.91 o
   5  -5   1      128.85      143.08      7.80 o
   6  -5   1      373.67      375.91     28.67 o
   7  -5   1       10.43        9.01      3.78 o
  -9  -4   1        2.15        2.52      2.61 o
  -8  -4   1        3.56        2.31      1.66 o
  -7  -4   1        2.10        0.09      1.50 o
  -6  -4   1       88.57       82.04      3.79 o
  -5  -4   1       99.00      101.09      2.86 o
  -4  -4   1      114.97      112.56      2.65 o
  -3  -4   1       96.56       96.87      1.86 o
  -2  -4   1       71.26       75.23      1.45 o
  -1  -4   1      122.53      127.30      2.79 o
   0  -4   1       58.42       56.11      2.38 o
   1  -4   1      498.96      570.10     19.00 o
   2  -4   1      940.90      953.58     45.91 o
   3  -4   1        6.97        8.79      1.00 o
   4  -4   1       17.90       19.11      2.57 o
   5  -4   1       23.69       29.80      3.44 o
   6  -4   1        0.85       -0.24      3.45 o
   7  -4   1        0.09       -0.47      4.94 o
   8  -4   1        6.08        6.75      2.94 o
  -9  -3   1        0.02        0.09      2.59 o
  -8  -3   1        0.04        2.52      2.49 o
  -7  -3   1        3.49        2.35      1.70 o
  -6  -3   1       23.10       22.34      1.56 o
  -5  -3   1        1.80        3.71      1.14 o
  -4  -3   1     2572.12     2626.77     49.79 o
  -3  -3   1     2233.60     2214.17     34.52 o
  -2  -3   1      221.42      204.32      3.54 o
  -1  -3   1        1.93        3.15      0.30 o
   0  -3   1     3633.40     3437.55    122.69 o
   1  -3   1      680.17      650.54     17.45 o
   2  -3   1      473.43      497.01     15.13 o
   3  -3   1      183.47      165.25      6.03 o
   4  -3   1       56.53       55.15      2.12 o
   5  -3   1      108.32       98.57      6.69 o
   6  -3   1       13.18       11.81      2.47 o
   7  -3   1       31.59       44.28     34.16 o
   8  -3   1       63.34       52.93      6.33 o
  -9  -2   1        0.06        2.35      4.71 o
  -8  -2   1        2.61        2.90      2.17 o
  -7  -2   1       39.80       35.53      3.67 o
  -6  -2   1      115.83      112.23      4.41 o
  -5  -2   1       57.04       60.67      2.13 o
  -4  -2   1     1310.29     1358.79     26.51 o
  -3  -2   1      170.92      177.79      3.99 o
  -2  -2   1      216.61      215.26      3.58 o
   0  -2   1       87.61       67.46      1.93 o
   1  -2   1        0.05        0.58      0.64 o
   2  -2   1      271.98      275.13      8.09 o
   3  -2   1       45.00       43.94      1.82 o
   4  -2   1      540.23      570.51     18.44 o
   5  -2   1       19.13       17.43      2.70 o
   6  -2   1       83.90      100.96      7.43 o
   7  -2   1        4.87       -0.35      2.02 o
   8  -2   1        3.42       -0.12      2.27 o
  -9  -1   1        0.27        0.70      4.69 o
  -8  -1   1        2.89        2.50      2.67 o
  -7  -1   1        1.24        2.57      1.48 o
  -6  -1   1       40.39       47.41      2.87 o
  -5  -1   1      271.39      290.23      8.94 o
  -4  -1   1      112.57      114.28      2.84 o
  -3  -1   1     1923.58     1950.96     32.10 o
  -1  -1   1     5037.86     3199.80    195.60 o
   1  -1   1      469.67      474.67     16.99 o
   2  -1   1       89.95       87.31      2.03 o
   3  -1   1      823.14      780.10     16.76 o
   4  -1   1      503.02      509.01     13.84 o
   5  -1   1       19.90       20.29      1.56 o
   6  -1   1       24.12       20.46      1.48 o
   7  -1   1        1.32        2.56      2.50 o
   8  -1   1       20.77       12.79      3.35 o
  -9   0   1        0.16        6.75     12.42 o
  -8   0   1        0.53       -1.15      3.83 o
  -7   0   1        0.04        2.76      2.37 o
  -6   0   1       65.69       64.50      4.05 o
  -5   0   1       26.34       21.32      1.11 o
  -4   0   1       31.77       41.44      1.38 o
  -3   0   1      738.13      798.78     15.69 o
  -2   0   1       33.36       34.46      0.85 o
  -1   0   1     1125.45      867.17    155.13 o
   1   0   1       79.03       72.55     12.79 o
   2   0   1     4559.67     4165.47     86.31 o
   3   0   1      716.52      743.23     14.51 o
   4   0   1       85.32       74.72      1.87 o
   5   0   1       14.76       16.27      3.69 o
   6   0   1       59.08       54.40      2.15 o
   7   0   1       29.96       30.15      3.44 o
   8   0   1        0.01        1.18      2.08 o
   9   0   1        0.33        6.15      6.26 o
  -8   1   1        3.88        7.67      5.43 o
  -7   1   1       14.84       15.95      2.76 o
  -6   1   1       35.52       31.74      2.80 o
  -5   1   1       50.36       52.76      2.26 o
  -4   1   1        1.55        1.23      0.60 o
  -3   1   1       35.04       28.14      0.94 o
  -2   1   1      427.91      409.60      9.71 o
  -1   1   1      245.26      204.99      5.00 o
   1   1   1     4271.94     2594.26    349.10 o
   2   1   1      715.11      662.55     14.64 o
   3   1   1     1317.01     1306.03     23.97 o
   4   1   1      215.03      250.49      5.43 o
   5   1   1       72.04       63.44      2.03 o
   6   1   1       72.10       66.08      2.80 o
   7   1   1        0.07       -0.01      1.00 o
   8   1   1       70.17       59.58      5.30 o
   9   1   1        2.00       -3.42      5.19 o
  -8   2   1        5.66        7.33      3.77 o
  -7   2   1       61.08       60.62      5.76 o
  -6   2   1        7.11        5.35      1.76 o
  -5   2   1       24.74       27.32      1.66 o
  -4   2   1      173.29      163.33      4.72 o
  -3   2   1        2.43        1.77      0.54 o
  -2   2   1        7.64        4.56      0.39 o
   0   2   1      282.22      243.40      6.52 o
   1   2   1      164.53      146.93      9.02 o
   2   2   1     2659.82     2586.99     50.16 o
   3   2   1      287.42      316.98      5.22 o
   4   2   1      198.47      199.92      3.78 o
   5   2   1        0.37        0.54      0.57 o
   6   2   1       47.85       47.47      2.23 o
   7   2   1        5.85        6.36      1.19 o
   8   2   1       13.03       11.73      3.30 o
   9   2   1        1.53       -2.35      3.30 o
  -8   3   1        2.60        3.67      3.20 o
  -7   3   1        1.05        1.18      3.55 o
  -6   3   1       40.63       40.33      4.55 o
  -5   3   1        7.31        6.28      1.20 o
  -4   3   1       38.84       40.68      1.79 o
  -3   3   1      503.92      481.56     13.10 o
  -2   3   1     1350.69     1411.66     32.26 o
  -1   3   1       15.89       17.73      2.22 o
   0   3   1     1354.18     1306.49     42.56 o
   1   3   1       34.38       25.75      0.61 o
   2   3   1      723.30      753.05     14.94 o
   3   3   1      205.41      201.29      3.53 o
   4   3   1       58.94       64.54      1.71 o
   5   3   1       29.86       28.45      1.09 o
   6   3   1       84.49       86.66      2.59 o
   7   3   1        2.82        3.18      1.27 o
   8   3   1        0.79        0.14      1.56 o
   9   3   1        1.78        2.59      8.27 o
  -8   4   1       51.08       59.44     11.40 o
  -7   4   1        2.28        2.84      2.71 o
  -6   4   1       38.15       32.59      3.59 o
  -5   4   1      191.70      201.11      9.33 o
  -4   4   1       22.00       22.47      1.75 o
  -3   4   1        6.34       10.04      0.74 o
  -2   4   1      851.93      813.09     19.75 o
  -1   4   1      304.99      339.79     10.62 o
   0   4   1       12.52       11.89      0.49 o
   1   4   1     2362.46     2301.13     49.67 o
   2   4   1       22.54       14.54      0.52 o
   3   4   1      128.70      131.43      2.33 o
   4   4   1       90.52       92.13      2.03 o
   5   4   1        0.73        2.06      0.57 o
   6   4   1        2.51        2.45      0.79 o
   7   4   1       86.12       93.51      5.71 o
   8   4   1       15.51       10.27      2.80 o
   9   4   1        5.52        5.76      9.32 o
  -7   5   1        0.75        3.18      3.64 o
  -6   5   1        0.01        0.59      1.79 o
  -5   5   1       92.00       92.90      5.42 o
  -4   5   1       19.07       19.56      1.48 o
  -3   5   1      372.21      388.53     10.29 o
  -2   5   1      105.51      128.14      3.70 o
  -1   5   1     1618.84     1693.19     50.07 o
   0   5   1     1970.19     2093.06     68.16 o
   1   5   1      416.45      414.53      8.71 o
   2   5   1       50.59       43.12      1.25 o
   3   5   1       38.98       42.59      1.09 o
   4   5   1       10.03       11.62      0.84 o
   5   5   1       96.81      100.20      3.11 o
   6   5   1        0.63        0.55      0.52 o
   7   5   1        7.31        5.89      1.16 o
   8   5   1        4.94        7.50      4.21 o
   9   5   1        0.42        5.58      6.09 o
  -7   6   1        6.59        3.42      4.26 o
  -6   6   1       84.79      111.26     32.34 o
  -5   6   1      241.73      259.36     16.12 o
  -4   6   1      106.79      110.00      5.06 o
  -3   6   1      114.31      107.21      4.75 o
  -2   6   1        2.96        5.47      0.79 o
  -1   6   1      313.48      310.75     10.27 o
   0   6   1       14.70       24.22      1.13 o
   1   6   1     1061.07     1067.22     26.71 o
   2   6   1       11.73       15.69      1.10 o
   3   6   1      202.88      225.28      4.64 o
   4   6   1       45.91       49.62      1.36 o
   5   6   1       54.38       49.08      1.54 o
   6   6   1       75.96       75.40      3.01 o
   7   6   1        2.84        2.18      1.37 o
   8   6   1        0.29       -0.19      2.78 o
   9   6   1        0.35       15.58     14.77 o
  -7   7   1       11.03        6.15      5.33 o
  -6   7   1       28.57       20.86      4.77 o
  -5   7   1        3.45        4.36      2.81 o
  -4   7   1      354.55      374.45     18.67 o
  -3   7   1      349.03      382.30     15.32 o
  -2   7   1        9.63        9.92      0.59 o
  -1   7   1      208.68      202.03      6.30 o
   0   7   1      257.14      293.16      8.50 o
   1   7   1       82.92       95.84      2.57 o
   2   7   1     1028.30     1084.96     31.16 o
   3   7   1      265.97      277.81      6.03 o
   4   7   1        5.15        7.73      0.59 o
   5   7   1       19.11       19.46      0.99 o
   6   7   1       27.21       25.93      1.84 o
   7   7   1        0.20       -0.97      0.97 o
   8   7   1        3.87        6.67      2.10 o
  -6   8   1       17.73       15.49      4.11 o
  -5   8   1       12.50       12.64      3.56 o
  -4   8   1      210.43      229.77     15.16 o
  -3   8   1        0.16       -1.43      2.13 o
  -2   8   1      105.31      104.48      6.67 o
  -1   8   1       78.10       77.50      2.46 o
   0   8   1      784.21      760.94     25.74 o
   1   8   1      432.42      478.59     13.37 o
   2   8   1       16.84       17.22      0.78 o
   3   8   1      255.98      267.87      6.43 o
   4   8   1      348.22      354.63     10.39 o
   5   8   1        7.12        6.45      0.50 o
   6   8   1      104.55      114.50      5.10 o
   7   8   1       31.36       34.04      2.38 o
   8   8   1        3.49        5.84      3.72 o
  -6   9   1       15.54       13.27      4.11 o
  -5   9   1        0.00        1.54      3.07 o
  -4   9   1        0.40        2.25      3.33 o
  -3   9   1       99.61       83.43      5.96 o
  -2   9   1        2.08        5.42      2.22 o
  -1   9   1       14.99       13.07      0.73 o
   0   9   1      248.56      258.69      8.63 o
   1   9   1      115.27      114.64      4.21 o
   2   9   1        0.01       -0.22      0.73 o
   3   9   1       37.81       35.96      1.41 o
   4   9   1        7.52        4.88      0.68 o
   5   9   1        1.44        2.11      0.90 o
   6   9   1        3.00        4.37      1.48 o
   7   9   1        0.43        5.46      3.49 o
   8   9   1        0.43        3.17      3.01 o
  -5  10   1       13.03       13.27      4.99 o
  -4  10   1        0.10        3.30      2.84 o
  -3  10   1       15.49       16.80      3.03 o
  -2  10   1        0.95       -0.84      1.55 o
  -1  10   1      101.30       94.09     26.58 o
   0  10   1      137.92      135.96      7.80 o
   1  10   1       59.41       63.80      2.86 o
   2  10   1       73.61       79.67      3.00 o
   3  10   1        6.67        5.63      0.57 o
   4  10   1        9.30        8.05      0.97 o
   5  10   1        2.50        2.41      1.66 o
   6  10   1        8.29        5.95      1.36 o
   7  10   1        0.64        1.88      1.61 o
   8  10   1        1.55        5.75      4.82 o
  -5  11   1       15.55       17.89      9.84 o
  -4  11   1       76.60       87.65      9.98 o
  -3  11   1        9.27        8.05      3.09 o
  -2  11   1        2.04        0.84      2.84 o
  -1  11   1      282.90      305.75     21.67 o
   0  11   1       38.04       39.23      3.95 o
   1  11   1        2.27        1.10      1.12 o
   2  11   1      303.55      299.11     11.67 o
   3  11   1       74.30       66.59      3.06 o
   4  11   1        2.38        2.08      0.77 o
   5  11   1       40.31       45.74      3.25 o
   6  11   1        5.40        9.78      2.51 o
   7  11   1        0.79        2.84      1.61 o
  -4  12   1       12.72       22.89      6.24 o
  -3  12   1       58.69       46.34      7.40 o
  -2  12   1        4.76        5.31      2.01 o
  -1  12   1       81.21       72.50      7.04 o
   0  12   1       78.15       72.69      7.79 o
   1  12   1      106.76      101.53      5.83 o
   2  12   1        4.34        3.35      1.22 o
   3  12   1       20.95       20.88      2.26 o
   4  12   1       14.59       13.89      2.73 o
   5  12   1       16.74       17.65      3.26 o
   6  12   1        3.61        2.76      2.23 o
   7  12   1        0.23        1.25      2.88 o
  -3  13   1        5.91        5.06      3.52 o
  -2  13   1        7.36        3.54      2.70 o
  -1  13   1        8.46       11.22      4.38 o
   0  13   1       11.66        9.34      2.00 o
   1  13   1       17.78       14.32      5.11 o
   2  13   1       21.98       19.21      2.82 o
   3  13   1        1.67        3.13      1.22 o
   4  13   1        0.09        0.40      1.86 o
   5  13   1       22.84       20.34      3.73 o
   6  13   1        0.59        1.47      2.88 o
  -2  14   1       38.30       73.61      7.84 o
  -1  14   1        0.00        2.35      2.93 o
   0  14   1       35.98       42.57      5.25 o
   1  14   1        5.79        4.27      6.16 o
   2  14   1       30.01       33.12      3.44 o
   3  14   1        5.78       12.88      4.29 o
   4  14   1        2.27        1.85      4.86 o
   5  14   1        7.01       10.79      2.75 o
   0  15   1        0.64        1.18      2.72 o
   1  15   1       22.25       21.97      4.17 o
   2  15   1       54.52       60.28     15.87 o
   3  15   1        2.44       11.95     11.81 o
   4  15   1        4.99       20.86     26.42 o
  -4 -14   2        1.40        2.48      4.26 o
  -3 -14   2        3.58        7.12      2.58 o
  -2 -14   2        1.24        0.72      2.54 o
  -1 -14   2       14.44       18.92      4.82 o
   0 -14   2       99.68      112.18     12.44 o
   1 -14   2       25.25       34.99      5.01 o
  -5 -13   2        0.05       -0.35      2.73 o
  -4 -13   2       59.64       39.64      5.62 o
  -3 -13   2        1.66        2.74      1.99 o
  -2 -13   2        0.64        4.36      2.38 o
  -1 -13   2       22.99       21.97      3.57 o
   0 -13   2        0.04        3.42      3.05 o
   1 -13   2       19.37       17.25      3.89 o
   2 -13   2        2.69        3.67      4.38 o
  -6 -12   2        0.17        4.36      3.55 o
  -5 -12   2       12.75       19.01      4.65 o
  -4 -12   2       91.96       88.97      5.84 o
  -3 -12   2        2.42        4.06      2.36 o
  -2 -12   2        5.77        7.69      3.68 o
  -1 -12   2      164.83      168.85     14.98 o
   0 -12   2        5.36        5.42      3.80 o
   1 -12   2       12.20       15.24      4.84 o
   2 -12   2        0.87       -1.64      3.88 o
   3 -12   2        4.76        2.96      2.35 o
  -7 -11   2        9.50        8.33      2.75 o
  -6 -11   2        0.01       -0.47      2.83 o
  -5 -11   2       54.64       46.11      3.72 o
  -4 -11   2        0.73       -0.03      1.62 o
  -3 -11   2       17.01       17.37      2.45 o
  -2 -11   2       71.40       62.49      5.16 o
  -1 -11   2        6.70        8.88      2.72 o
   0 -11   2       35.31       41.02      4.04 o
   1 -11   2       36.64       31.61      4.90 o
   2 -11   2       12.12       18.45      4.48 o
   3 -11   2       51.51       55.97      7.15 o
   4 -11   2        0.00       -4.23      4.23 o
  -7 -10   2        4.07        8.61      2.84 o
  -6 -10   2        3.81        6.64      2.38 o
  -5 -10   2        0.40       -0.50      1.29 o
  -4 -10   2       15.44       21.57      2.13 o
  -3 -10   2       32.75       30.26      1.57 o
  -2 -10   2      264.22      277.89     22.11 o
   0 -10   2      237.43      246.21     16.38 o
   1 -10   2        4.89        3.13      0.76 o
   2 -10   2      127.52      128.07      7.66 o
   3 -10   2        3.72       -0.59      2.36 o
   4 -10   2       27.15       34.61      6.02 o
   5 -10   2        1.10       -0.84      3.80 o
  -8  -9   2        6.50        9.04      3.72 o
  -7  -9   2        5.90        5.05      3.13 o
  -6  -9   2        9.52       11.92      1.54 o
  -5  -9   2       14.73        9.97      1.47 o
  -4  -9   2        5.30        5.15      0.86 o
  -3  -9   2       46.70       44.37      2.04 o
  -2  -9   2        6.19        4.76      0.64 o
  -1  -9   2      100.16      101.86      4.87 o
   0  -9   2     2517.18     2747.11    161.87 o
   1  -9   2        0.28        0.21      0.65 o
   2  -9   2       19.52       13.22      2.74 o
   3  -9   2      100.61      111.23      9.22 o
   4  -9   2        9.67        5.96      2.55 o
   5  -9   2        0.35        0.51      2.96 o
  -8  -8   2        8.57       15.83     12.58 o
  -7  -8   2        0.04        2.86      2.26 o
  -6  -8   2       33.21       31.67      2.02 o
  -5  -8   2       20.65       22.50      1.43 o
  -4  -8   2       11.78        9.94      0.85 o
  -3  -8   2        4.87        3.37      0.62 o
  -2  -8   2      470.69      485.57     12.20 o
  -1  -8   2       29.66       31.84      1.70 o
   0  -8   2       19.01       17.22      1.35 o
   1  -8   2      329.10      340.82     24.03 o
   2  -8   2     1043.39     1072.15     47.05 o
   3  -8   2       64.01       51.90      3.28 o
   4  -8   2      107.04      108.06     10.41 o
   5  -8   2        0.84        3.78      2.58 o
   6  -8   2       13.00        9.01      3.52 o
  -8  -7   2        8.88       14.98      2.83 o
  -7  -7   2        3.26        3.78      1.65 o
  -6  -7   2        3.06        3.75      1.65 o
  -5  -7   2       13.48       14.21      1.05 o
  -4  -7   2        6.93        5.27      0.88 o
  -3  -7   2       37.26       39.13      1.42 o
  -2  -7   2      114.86      107.92      3.58 o
  -1  -7   2      109.91      109.08      3.14 o
   0  -7   2       93.30       92.15      3.79 o
   1  -7   2       28.11       26.41      1.77 o
   2  -7   2      101.35       91.91      4.12 o
   3  -7   2        0.93        4.08      1.52 o
   4  -7   2        1.87        4.97      2.38 o
   5  -7   2       10.27       10.09      2.28 o
   6  -7   2        0.70        2.59      3.68 o
   7  -7   2        2.13        5.31      6.87 o
  -8  -6   2       20.54       15.23      3.09 o
  -7  -6   2       10.70       12.96      1.60 o
  -6  -6   2       96.91       91.94      3.78 o
  -5  -6   2       27.89       27.28      1.31 o
  -4  -6   2        0.63        0.25      0.52 o
  -3  -6   2      112.65      109.90      2.75 o
  -2  -6   2        8.35       12.48      0.82 o
  -1  -6   2      475.63      467.45     10.68 o
   0  -6   2        3.47        4.33      0.52 o
   1  -6   2      131.43      141.91      5.85 o
   2  -6   2        1.64        0.59      0.89 o
   3  -6   2       62.91       71.38      4.59 o
   4  -6   2     1167.40     1276.78     66.05 o
   5  -6   2       61.61       72.69      5.94 o
   6  -6   2       38.66       46.04      6.49 o
   7  -6   2        7.22       19.49      6.82 o
  -9  -5   2        0.95        5.48      4.51 o
  -8  -5   2       26.18       18.00      6.00 o
  -7  -5   2        0.30        1.27      1.01 o
  -6  -5   2        4.72        3.49      0.93 o
  -5  -5   2      270.09      276.14      9.45 o
  -4  -5   2      106.96      108.53      3.38 o
  -3  -5   2       76.83       66.08      1.72 o
  -2  -5   2        2.44        3.22      0.49 o
  -1  -5   2      549.57      564.95     16.47 o
   0  -5   2       45.28       33.81      1.60 o
   1  -5   2       54.74       60.34      2.33 o
   2  -5   2      257.06      256.01     18.17 o
   3  -5   2      485.94      499.83     20.42 o
   4  -5   2      145.45      155.29      7.86 o
   5  -5   2        7.40        7.09      2.60 o
   6  -5   2       54.86       66.87      5.86 o
   7  -5   2        5.98        1.88      2.59 o
  -9  -4   2        1.06        3.86      2.88 o
  -8  -4   2        2.12        3.41      1.21 o
  -7  -4   2        3.15        2.92      1.20 o
  -6  -4   2      870.01      898.50     25.74 o
  -5  -4   2       64.02       55.26      1.87 o
  -4  -4   2       14.31       12.62      0.57 o
  -3  -4   2       87.62       91.50      1.99 o
  -2  -4   2     1963.38     2031.52     35.77 o
  -1  -4   2       15.23       19.46      0.80 o
   0  -4   2     1760.97     1778.16     42.61 o
   1  -4   2       45.41       51.91      2.09 o
   2  -4   2      990.17     1069.94     30.24 o
   3  -4   2      180.50      171.73      5.43 o
   4  -4   2      363.96      350.02     11.15 o
   5  -4   2      322.28      357.17     19.72 o
   6  -4   2       90.42       95.57     12.33 o
   7  -4   2        0.72       -1.30      3.80 o
   8  -4   2        4.55        0.12      4.42 o
  -9  -3   2        0.94        5.27      3.09 o
  -8  -3   2        2.68        6.47      3.34 o
  -7  -3   2        1.48        1.66      1.12 o
  -6  -3   2      353.16      359.68     11.85 o
  -5  -3   2        2.62        2.15      0.67 o
  -4  -3   2      189.63      186.69      4.17 o
  -3  -3   2     2283.02     2284.51     39.57 o
  -2  -3   2       31.60       30.97      0.77 o
  -1  -3   2       57.45       58.57      1.70 o
   0  -3   2      145.50      152.46      4.63 o
   1  -3   2        4.80        9.05      0.93 o
   2  -3   2     3575.00     3863.28    140.95 o
   3  -3   2        3.54        2.31      0.68 o
   4  -3   2        1.76        1.19      0.65 o
   5  -3   2        9.86        7.15      1.37 o
   6  -3   2       55.67       52.45      4.73 o
   7  -3   2       45.17       39.23      5.85 o
   8  -3   2        0.32        1.88      2.83 o
  -9  -2   2        0.21        3.06      3.88 o
  -8  -2   2        7.66        7.14      3.57 o
  -7  -2   2        1.13        0.22      1.29 o
  -6  -2   2        5.70        4.79      1.49 o
  -5  -2   2      484.33      500.41     14.89 o
  -3  -2   2       60.35       51.02      1.14 o
  -2  -2   2     1414.79     1388.24     26.81 o
  -1  -2   2      257.30      276.30      6.09 o
   0  -2   2       58.23       62.62      2.59 o
   1  -2   2     2447.47     2313.53     62.99 o
   2  -2   2       31.88       30.82      1.15 o
   3  -2   2        1.64        2.28      0.44 o
   4  -2   2        7.73       11.30      0.82 o
   5  -2   2      107.31      103.76      4.71 o
   6  -2   2       16.91       14.08      1.56 o
   7  -2   2        0.43       -1.76      2.60 o
   8  -2   2       15.86       15.16      3.05 o
  -9  -1   2        0.02        1.98      2.39 o
  -8  -1   2        8.75        9.21      2.30 o
  -7  -1   2       65.86       62.84      4.88 o
  -6  -1   2        0.85        4.20      3.19 o
  -5  -1   2       32.88       36.00      1.42 o
  -4  -1   2       30.77       26.15      0.94 o
  -3  -1   2       71.70       71.65      3.46 o
  -2  -1   2     1032.36      992.78     22.30 o
  -1  -1   2      336.25      370.22      7.28 o
   0  -1   2       98.64      105.26      4.60 o
   1  -1   2      707.80      683.82     21.65 o
   2  -1   2     1452.85     1396.42     37.24 o
   3  -1   2        2.29        2.72      0.43 o
   4  -1   2      722.42      698.22     16.10 o
   5  -1   2      229.20      235.21      9.17 o
   6  -1   2        8.41        7.90      2.04 o
   7  -1   2        2.53        9.59      2.54 o
   8  -1   2       14.21        9.80      3.82 o
  -8   0   2        0.01       -1.09      1.46 o
  -7   0   2        1.07        1.34      2.01 o
  -6   0   2       12.09       13.82      5.94 o
  -5   0   2        6.86        6.04      0.85 o
  -4   0   2      224.10      231.67      6.12 o
  -3   0   2        2.72        1.36      0.37 o
  -1   0   2      502.62      439.13     11.10 o
   0   0   2       39.90       28.18      4.24 o
   1   0   2      397.46      378.33      9.18 o
   2   0   2       28.38       26.93      1.29 o
   3   0   2      383.81      349.93      7.18 o
   4   0   2        3.89        4.05      0.59 o
   5   0   2       14.09       14.24      1.24 o
   6   0   2      295.40      302.45      8.46 o
   7   0   2        0.51        1.19      1.21 o
   8   0   2        2.05        4.62      2.81 o
  -8   1   2        2.99        4.37      2.66 o
  -7   1   2       36.56       31.83      2.86 o
  -6   1   2        0.22        0.59      1.66 o
  -5   1   2       71.79       70.20      3.01 o
  -4   1   2      127.41      129.47      3.58 o
  -3   1   2       68.99       83.81      2.16 o
  -2   1   2      853.88      842.12     19.62 o
  -1   1   2     3539.56     3158.67     80.82 o
   0   1   2      291.36      251.48     14.24 o
   2   1   2       40.65       42.12      1.17 o
   3   1   2       32.40       39.88      1.22 o
   4   1   2      833.40      881.92     24.74 o
   5   1   2       73.58       77.89      2.68 o
   6   1   2       11.71       10.02      0.95 o
   7   1   2       33.42       34.06      2.52 o
   8   1   2       12.34       12.36      2.00 o
   9   1   2        0.17        3.06      5.56 o
  -8   2   2        0.05        2.13      3.55 o
  -7   2   2        1.00        4.74      2.84 o
  -6   2   2       74.36       79.08      4.27 o
  -5   2   2       28.58       25.64      2.33 o
  -4   2   2      430.74      451.44     10.50 o
  -3   2   2      312.30      326.48      6.59 o
  -2   2   2      385.76      386.32      9.25 o
  -1   2   2        0.29        2.35      0.46 o
   0   2   2     3982.79     3296.74     75.84 o
   1   2   2     6004.74     5047.04    134.70 o
   2   2   2      485.98      474.90      9.46 o
   3   2   2      593.08      613.77     12.04 o
   4   2   2        6.58        4.76      0.61 o
   5   2   2        6.94        7.42      0.79 o
   6   2   2       25.66       24.64      1.38 o
   7   2   2       31.40       26.55      1.94 o
   8   2   2       13.10        8.95      1.71 o
   9   2   2        0.38        9.07     10.29 o
  -8   3   2        7.62        3.30      4.15 o
  -7   3   2        4.08        7.33      2.94 o
  -6   3   2        0.08        2.73      2.01 o
  -5   3   2        1.74        4.57      1.29 o
  -4   3   2      402.80      424.51     12.57 o
  -3   3   2       57.40       53.88      1.69 o
  -2   3   2      466.02      439.86     12.08 o
  -1   3   2     2102.27     2055.30     62.72 o
   0   3   2      321.01      287.28      6.26 o
   1   3   2      833.15      822.97     15.15 o
   2   3   2      224.16      236.64      5.26 o
   3   3   2       65.27       69.84      1.71 o
   4   3   2      532.29      555.93     12.22 o
   5   3   2      175.32      187.61      5.54 o
   6   3   2        3.27        3.52      0.68 o
   7   3   2       91.82       80.73      3.90 o
   8   3   2        1.07       -1.42      1.72 o
   9   3   2        0.75        2.53      5.76 o
  -8   4   2        0.91       -4.72      4.72 o
  -7   4   2        9.56       18.17      4.27 o
  -6   4   2       13.10       14.57      3.16 o
  -5   4   2       95.56      103.15      6.25 o
  -4   4   2       28.16       26.58      1.87 o
  -3   4   2      281.57      311.19      8.39 o
  -2   4   2      580.12      650.14     16.12 o
  -1   4   2     1037.89     1024.70     31.27 o
   0   4   2       86.58       90.27      2.17 o
   1   4   2      244.97      250.81      6.00 o
   2   4   2      111.55       97.43      1.94 o
   3   4   2        1.48        0.87      0.42 o
   4   4   2       10.09       12.80      0.53 o
   5   4   2       44.04       47.24      1.75 o
   6   4   2       38.87       44.26      2.17 o
   7   4   2       25.77       22.84      1.97 o
   8   4   2        0.13        1.28      2.83 o
   9   4   2        0.79        2.96      4.61 o
  -7   5   2       13.96       19.88      4.27 o
  -6   5   2       53.69       47.83      4.66 o
  -5   5   2       91.15       87.84      7.78 o
  -4   5   2        0.69       -0.18      1.03 o
  -3   5   2      453.08      490.83     14.06 o
  -2   5   2      337.36      376.53     15.92 o
  -1   5   2      480.32      465.38     13.16 o
   0   5   2     1015.22     1000.11     29.03 o
   1   5   2      879.91      865.10     24.80 o
   2   5   2       78.01       97.00      2.37 o
   3   5   2      972.67      956.68     22.35 o
   4   5   2      123.09      128.85      3.71 o
   5   5   2       41.44       44.61      1.88 o
   6   5   2        9.84       12.58      1.86 o
   7   5   2       12.07       14.78      2.04 o
   8   5   2       11.70       10.01      3.33 o
   9   5   2        0.10       -3.13      4.55 o
  -7   6   2        0.24        3.78      2.71 o
  -6   6   2      115.17      132.36     10.00 o
  -5   6   2        0.34        5.06      4.85 o
  -4   6   2      471.15      464.94     21.17 o
  -3   6   2      885.97      905.17     29.37 o
  -2   6   2       18.60       20.98      3.44 o
  -1   6   2      181.12      194.27      5.10 o
   0   6   2     5826.81     6126.41    258.74 o
   1   6   2      283.23      316.03      7.37 o
   2   6   2      575.80      584.91      9.87 o
   3   6   2      367.30      356.84      7.02 o
   4   6   2      125.75      136.67      4.59 o
   5   6   2        9.74        6.40      1.03 o
   6   6   2       95.61       93.93      3.04 o
   7   6   2        3.14        1.78      1.44 o
   8   6   2       13.69        8.26      2.30 o
   9   6   2        1.22        6.56      9.94 o
  -7   7   2        3.14        2.48      4.84 o
  -6   7   2       25.11       20.07      3.22 o
  -5   7   2       15.78       21.26      3.71 o
  -4   7   2       75.20       73.69      5.72 o
  -3   7   2       26.80       28.38      2.07 o
  -2   7   2      638.96      631.51     28.41 o
  -1   7   2      451.46      519.98     18.89 o
   0   7   2       86.66      111.22      2.86 o
   1   7   2      161.88      157.23      4.41 o
   2   7   2      182.24      195.28      4.01 o
   3   7   2       10.14        6.92      0.50 o
   4   7   2      197.02      211.08      7.65 o
   5   7   2      206.68      212.37      6.83 o
   6   7   2        0.24        0.23      1.23 o
   7   7   2       12.92        8.18      1.75 o
   8   7   2        4.12        6.12      3.71 o
  -6   8   2       21.02       22.58      4.86 o
  -5   8   2        0.34       -0.59      2.36 o
  -4   8   2       47.57       39.64      3.42 o
  -3   8   2        7.54        8.43      1.00 o
  -2   8   2       18.60       19.88      2.33 o
  -1   8   2       93.39       93.28      3.47 o
   0   8   2        4.45        5.38      0.66 o
   1   8   2      153.93      160.45      4.51 o
   2   8   2       23.33       29.74      1.12 o
   3   8   2        9.40        7.94      0.52 o
   4   8   2       44.44       47.09      1.70 o
   5   8   2       74.00       77.75      3.22 o
   6   8   2        6.45        3.17      2.00 o
   7   8   2        0.50        1.88      1.40 o
   8   8   2        1.83        3.59      1.86 o
  -6   9   2       18.78       14.07      4.98 o
  -5   9   2        2.65        4.59      2.38 o
  -4   9   2       21.78       15.58      2.58 o
  -3   9   2       79.28       72.31      6.10 o
  -2   9   2        9.21       10.57      0.60 o
  -1   9   2        0.12        0.40      0.94 o
   0   9   2      100.20      102.94      4.01 o
   1   9   2       39.76       41.00      1.73 o
   2   9   2       68.98       73.33      2.66 o
   3   9   2      189.94      189.23      4.76 o
   4   9   2       27.65       24.99      1.08 o
   5   9   2        2.36        1.61      1.17 o
   6   9   2       44.84       45.80      2.62 o
   7   9   2        2.20        1.78      2.07 o
   8   9   2        0.56       -0.46      2.61 o
  -5  10   2        0.02        2.96     11.47 o
  -4  10   2       28.84       39.92      7.01 o
  -3  10   2       98.85       90.53      7.24 o
  -2  10   2       30.34       24.81      3.90 o
  -1  10   2      137.40      122.50      4.39 o
   0  10   2      406.30      403.55     18.99 o
   1  10   2       18.43       15.75      1.61 o
   2  10   2      470.80      483.20     13.40 o
   3  10   2      195.60      188.16      6.76 o
   4  10   2        6.56        6.38      0.70 o
   5  10   2       14.25       11.59      2.22 o
   6  10   2       14.27       12.18      1.53 o
   7  10   2        2.80        1.67      1.86 o
   8  10   2        0.10        2.14      2.96 o
  -5  11   2        0.38        6.15      4.15 o
  -4  11   2        2.81       -0.70      2.47 o
  -3  11   2       56.03       56.63      6.05 o
  -2  11   2       21.21       19.01      4.84 o
  -1  11   2        2.35       -0.12      2.15 o
   0  11   2      312.55      318.24     21.90 o
   1  11   2        0.75        1.19      1.11 o
   2  11   2        3.17        3.82      0.98 o
   3  11   2       42.21       38.35      2.19 o
   4  11   2       19.35       16.56      1.84 o
   5  11   2        4.94        4.45      1.15 o
   6  11   2        0.13        0.37      1.76 o
   7  11   2        3.85        6.05      2.59 o
  -4  12   2        9.94        8.62      5.11 o
  -3  12   2       12.26       13.11      3.07 o
  -2  12   2      148.22      144.90     13.09 o
  -1  12   2       54.15       55.00      5.49 o
   0  12   2       95.41      107.39      6.99 o
   1  12   2       34.18       35.11      3.00 o
   2  12   2       16.22       17.91      1.75 o
   3  12   2        0.75        2.90      1.08 o
   4  12   2        0.41        0.62      1.94 o
   5  12   2        0.01       -1.29      1.87 o
   6  12   2        0.18        0.90      1.58 o
   7  12   2        6.06        9.14      3.31 o
  -3  13   2        8.53       10.64      4.97 o
  -2  13   2       31.49       20.27      4.11 o
  -1  13   2        2.58        3.54      2.49 o
   0  13   2        0.81        1.43      1.67 o
   1  13   2        0.69        0.70      2.93 o
   2  13   2       19.24       20.17      2.32 o
   3  13   2        0.11        0.51      1.60 o
   4  13   2       16.75       13.90      3.06 o
   5  13   2       15.04       20.86      3.99 o
   6  13   2        2.96        1.04      4.41 o
  -2  14   2       17.71       15.58      6.35 o
  -1  14   2       47.76       49.19      5.49 o
   0  14   2       15.26       12.57      2.93 o
   1  14   2       36.58       37.89      4.95 o
   2  14   2       18.38       25.19      7.82 o
   3  14   2        2.46        5.68      4.14 o
   4  14   2        2.39        4.11      2.17 o
   5  14   2        4.13        4.75      3.46 o
   0  15   2       24.37       21.15      5.60 o
   1  15   2        8.80        9.59      2.20 o
   2  15   2        0.37       -1.88      3.31 o
   3  15   2        9.75       14.15      8.02 o
   4  15   2        1.21       -0.24      4.41 o
  -3 -14   3        8.54       12.05      3.45 o
  -2 -14   3       12.83       15.93      4.80 o
  -1 -14   3        3.06        5.57      2.98 o
   0 -14   3        0.30        4.73      6.29 o
  -5 -13   3        1.58        8.62      7.53 o
  -4 -13   3        4.54        8.49      2.78 o
  -3 -13   3       25.61       20.75      2.87 o
  -2 -13   3        7.31        4.84      2.25 o
  -1 -13   3       15.62       17.71      4.48 o
   0 -13   3        8.53       12.04      3.55 o
   1 -13   3       37.20       41.44      6.30 o
   2 -13   3       30.78       36.29      9.05 o
  -6 -12   3        0.23        2.13      4.85 o
  -5 -12   3        0.05        1.76      5.53 o
  -4 -12   3       22.65       16.52      6.77 o
  -3 -12   3       17.73       16.16      2.91 o
  -2 -12   3        3.68        4.59      2.61 o
  -1 -12   3        1.57        4.97      5.33 o
   0 -12   3       72.79       79.90      7.78 o
   1 -12   3        8.98       10.64      3.33 o
   2 -12   3       10.16       17.25      3.89 o
   3 -12   3       50.81       47.53      8.40 o
  -7 -11   3        1.63        1.05      3.12 o
  -6 -11   3        6.17        4.36      2.72 o
  -5 -11   3        4.52        3.43      1.18 o
  -4 -11   3       76.03       74.83      9.00 o
  -3 -11   3        1.32        0.62      1.87 o
  -2 -11   3      157.82      181.22     10.83 o
  -1 -11   3       66.90       68.65      7.57 o
   0 -11   3        2.61        2.25      1.89 o
   1 -11   3       14.66       15.58      3.77 o
   2 -11   3        6.53       10.09      4.77 o
   3 -11   3        0.20       -1.76      2.60 o
   4 -11   3       20.20       19.88      3.78 o
  -7 -10   3        1.60       14.32      6.17 o
  -6 -10   3        0.49        1.53      3.22 o
  -5 -10   3       23.16       25.09      2.73 o
  -4 -10   3        5.18        4.92      2.36 o
  -3 -10   3       27.53       33.94     11.34 o
  -2 -10   3      439.60      467.76     28.73 o
  -1 -10   3        6.01        1.76      1.64 o
   0 -10   3        9.81        9.67      2.57 o
   1 -10   3      216.97      205.33     11.23 o
   2 -10   3        7.10        7.57      2.39 o
   3 -10   3       44.52       41.86      7.04 o
   4 -10   3       53.24       49.19      6.86 o
   5 -10   3        0.06       12.79     10.19 o
  -7  -9   3        0.08        2.38      5.32 o
  -6  -9   3       21.04       24.23      2.35 o
  -5  -9   3        6.69        4.74      1.50 o
  -4  -9   3        0.27        0.80      0.73 o
  -3  -9   3        4.40        2.01      0.72 o
  -2  -9   3       39.62       38.76      1.68 o
  -1  -9   3       89.43       89.51      3.96 o
   0  -9   3      126.08      122.06      5.66 o
   1  -9   3      119.41      115.73      7.51 o
   2  -9   3      214.78      203.71     10.86 o
   3  -9   3       58.55       61.50      5.30 o
   4  -9   3       48.02       54.13      4.55 o
   5  -9   3       30.69       28.22      4.22 o
  -8  -8   3        1.13       -2.53      2.53 o
  -7  -8   3        0.09        2.72      1.96 o
  -6  -8   3        3.61        5.23      1.11 o
  -5  -8   3        0.08        0.93      0.97 o
  -4  -8   3       27.54       24.31      2.05 o
  -3  -8   3       27.47       24.43      1.23 o
  -2  -8   3      149.67      151.24      4.84 o
  -1  -8   3        0.12        0.49      0.56 o
   0  -8   3      158.27      157.31      4.61 o
   1  -8   3       12.15       10.87      1.46 o
   2  -8   3       20.03       24.59      1.84 o
   3  -8   3        0.02        0.77      1.05 o
   4  -8   3       13.09        8.55      1.88 o
   5  -8   3        5.54        7.91      2.68 o
   6  -8   3       19.99       25.46      4.12 o
  -8  -7   3        1.88       -1.21      3.18 o
  -7  -7   3        0.87        2.99      2.36 o
  -6  -7   3        2.94        4.31      1.41 o
  -5  -7   3       14.09       15.41      1.07 o
  -4  -7   3       35.21       33.77      1.66 o
  -3  -7   3        6.51        7.61      0.66 o
  -2  -7   3        0.39        0.84      0.67 o
  -1  -7   3      494.33      493.81     14.69 o
   0  -7   3       20.25       16.88      0.88 o
   1  -7   3      250.27      239.02      8.79 o
   2  -7   3     1759.59     1813.08    102.93 o
   3  -7   3        0.02        0.59      1.18 o
   4  -7   3        7.07        7.82      2.26 o
   5  -7   3        1.54        2.00      2.12 o
   6  -7   3        5.64        1.18      3.07 o
  -8  -6   3        0.56        2.59      3.03 o
  -7  -6   3       24.39       18.77      2.21 o
  -6  -6   3       73.32       76.55      3.91 o
  -5  -6   3        0.20       -0.48      0.85 o
  -4  -6   3        0.00        1.36      0.54 o
  -3  -6   3      467.22      515.76     13.54 o
  -2  -6   3       62.97       66.16      1.86 o
  -1  -6   3        7.13        8.79      0.56 o
   0  -6   3      332.97      301.63      9.40 o
   1  -6   3       92.65       85.25      2.52 o
   2  -6   3        3.98        3.41      1.17 o
   3  -6   3       32.01       36.38      3.36 o
   4  -6   3       20.65       23.11      3.45 o
   5  -6   3       23.41       21.26      3.31 o
   6  -6   3       39.03       38.02      4.42 o
   7  -6   3        0.79       -3.77      3.77 o
  -8  -5   3      140.12      128.93      9.53 o
  -7  -5   3        9.11        9.77      1.85 o
  -6  -5   3       16.10       18.09      1.53 o
  -5  -5   3       77.73       74.03      2.45 o
  -4  -5   3        3.59        3.88      0.62 o
  -3  -5   3       94.22       95.34      2.77 o
  -2  -5   3      468.99      451.88     12.20 o
  -1  -5   3        4.63        5.58      0.55 o
   0  -5   3      352.10      348.98     13.13 o
   1  -5   3      412.61      381.95     17.61 o
   2  -5   3       97.55      109.91      3.03 o
   3  -5   3       83.47       81.13      3.05 o
   4  -5   3       42.03       39.42      2.66 o
   5  -5   3        0.01        2.96      2.25 o
   6  -5   3        0.29        0.47      1.66 o
   7  -5   3       18.79       17.35      3.07 o
  -8  -4   3       64.10       54.73      5.46 o
  -7  -4   3        6.16        7.32      1.42 o
  -6  -4   3        0.61        2.39      1.13 o
  -5  -4   3        0.02       -0.13      0.77 o
  -4  -4   3       56.75       54.25      1.68 o
  -3  -4   3      309.44      339.52      8.12 o
  -2  -4   3       31.70       32.57      0.87 o
  -1  -4   3     1182.83     1140.61     25.83 o
   0  -4   3     1326.65     1371.48     50.69 o
   1  -4   3     1188.35     1314.25     58.05 o
   2  -4   3      341.70      323.02      8.09 o
   3  -4   3        0.41        0.04      0.81 o
   4  -4   3       32.47       29.53      3.11 o
   5  -4   3      424.12      442.33     20.63 o
   6  -4   3       76.50       79.51      7.37 o
   7  -4   3       13.74       15.16     11.01 o
   8  -4   3       18.15       15.58      3.43 o
  -9  -3   3        0.60       41.16     29.16 o
  -8  -3   3        1.30        0.90      1.23 o
  -7  -3   3       32.94       30.02      2.07 o
  -6  -3   3      496.31      466.28     15.88 o
  -5  -3   3      422.42      430.19     11.75 o
  -4  -3   3      421.29      426.66      8.70 o
  -3  -3   3      248.35      258.22      5.03 o
  -2  -3   3        2.10        3.85      0.47 o
  -1  -3   3     2808.07     2747.14     87.95 o
   0  -3   3      246.36      230.52      6.86 o
   1  -3   3      727.28      719.76     23.43 o
   2  -3   3        3.84        8.84      3.04 o
   3  -3   3       98.77      108.34      3.24 o
   4  -3   3       86.66       88.21      3.61 o
   5  -3   3       93.91       90.58      4.44 o
   6  -3   3       41.58       37.80      2.69 o
   7  -3   3        5.82        4.49      2.03 o
   8  -3   3        3.05       -1.43      3.80 o
  -9  -2   3        0.02        2.00      7.19 o
  -8  -2   3        0.11       -0.49      1.67 o
  -7  -2   3       21.68       24.71      3.20 o
  -6  -2   3       65.94       58.90      3.11 o
  -5  -2   3       30.83       31.50      1.95 o
  -4  -2   3      246.78      263.78      5.52 o
  -3  -2   3        0.34        0.47      0.33 o
  -2  -2   3       29.76       37.69      1.22 o
  -1  -2   3      113.43       99.27      2.29 o
   0  -2   3       96.72       75.80      2.54 o
   1  -2   3       94.71      111.30      3.94 o
   2  -2   3     1306.66     1336.54     45.16 o
   3  -2   3      462.69      482.42     12.05 o
   4  -2   3       67.09       67.82      2.70 o
   5  -2   3      109.62      104.96      5.50 o
   6  -2   3       11.77        8.37      1.69 o
   7  -2   3        0.05        0.93      1.46 o
   8  -2   3        9.70        6.53      3.67 o
  -8  -1   3       13.99       12.16      2.49 o
  -7  -1   3       37.80       36.45      2.92 o
  -6  -1   3       28.65       25.79      2.20 o
  -5  -1   3        4.68        4.22      1.13 o
  -4  -1   3     1485.34     1550.53     35.39 o
  -3  -1   3       41.04       44.14      1.48 o
  -2  -1   3      811.72      797.84     15.66 o
  -1  -1   3     1048.96     1011.65     21.57 o
   0  -1   3     1582.71     1586.62     57.41 o
   1  -1   3      185.22      180.21      5.23 o
   2  -1   3      197.86      206.26      5.28 o
   3  -1   3      982.39      999.83     22.41 o
   4  -1   3     1534.79     1681.03     52.07 o
   5  -1   3       19.70       19.10      1.70 o
   6  -1   3       46.55       53.07      3.85 o
   7  -1   3        9.47        8.40      2.34 o
   8  -1   3        0.08       -0.21      1.09 o
  -8   0   3        5.00        3.71      2.73 o
  -7   0   3       20.92       18.95      2.39 o
  -6   0   3       27.37       24.19      2.00 o
  -5   0   3       25.65       25.58      2.18 o
  -4   0   3      317.86      333.87      9.76 o
  -3   0   3      109.07      100.94      2.56 o
  -2   0   3       73.11       62.64      2.13 o
  -1   0   3     3163.98     3004.53     68.88 o
   0   0   3      912.18      888.80     24.66 o
   1   0   3     5398.63     4693.89    132.71 o
   2   0   3     1431.73     1494.10     45.66 o
   3   0   3      121.19      129.69      3.45 o
   4   0   3        1.03        0.56      0.44 o
   5   0   3       44.33       47.24      2.04 o
   6   0   3       58.56       60.16      2.60 o
   7   0   3       30.21       31.31      2.63 o
   8   0   3        9.02        2.61      3.67 o
  -8   1   3       13.17       14.53      2.77 o
  -7   1   3        2.80        3.77      2.17 o
  -6   1   3       25.29       22.89      2.24 o
  -5   1   3       59.86       59.92      2.99 o
  -4   1   3      151.12      173.43      4.33 o
  -3   1   3       64.49       70.31      1.96 o
  -2   1   3      169.09      141.29      3.72 o
  -1   1   3      779.20      751.79     14.67 o
   1   1   3     5052.52     4565.88    121.89 o
   2   1   3        4.88        2.81      0.34 o
   3   1   3       12.99       14.87      1.02 o
   4   1   3      333.55      337.05      8.02 o
   5   1   3       59.49       63.07      2.30 o
   6   1   3      176.35      171.01      6.44 o
   7   1   3        4.89        6.97      1.96 o
   8   1   3        0.94        2.73      2.53 o
   9   1   3        1.54        3.35      2.61 o
  -8   2   3        0.26        3.01      2.25 o
  -7   2   3        3.81        6.58      2.60 o
  -6   2   3        2.44        3.23      1.40 o
  -5   2   3        0.57        2.25      0.94 o
  -4   2   3      190.02      179.40      7.78 o
  -3   2   3      183.19      209.14      5.22 o
  -2   2   3       18.31       18.15      0.84 o
  -1   2   3     2783.28     2589.91     53.61 o
   0   2   3     1068.03      965.91     19.51 o
   1   2   3     3010.41     2752.32     51.94 o
   2   2   3      277.17      271.32      5.45 o
   3   2   3      732.52      776.99     14.50 o
   4   2   3       13.75       15.17      0.75 o
   5   2   3      101.72       99.06      3.88 o
   6   2   3       87.28       93.41      3.74 o
   7   2   3        8.04        6.55      1.93 o
   8   2   3        9.84        6.19      1.83 o
   9   2   3        0.13        0.82      2.60 o
  -8   3   3        0.95       -1.64      3.29 o
  -7   3   3        1.17        1.06      2.13 o
  -6   3   3       92.71       89.91      7.01 o
  -5   3   3       11.35        9.09      1.45 o
  -4   3   3      907.12      978.47     24.73 o
  -3   3   3     1161.02     1175.88     32.47 o
  -2   3   3       33.99       41.11      1.39 o
  -1   3   3      378.23      369.17      8.34 o
   0   3   3        0.42        0.15      0.32 o
   1   3   3     1955.61     1827.74     32.15 o
   2   3   3      578.77      532.30      8.88 o
   3   3   3      506.10      497.61     10.89 o
   4   3   3       96.62      102.61      2.48 o
   5   3   3       58.43       64.43      2.23 o
   6   3   3       37.18       40.24      1.90 o
   7   3   3        3.90        2.25      0.89 o
   8   3   3        3.26        5.97      2.77 o
   9   3   3        3.59        9.37      6.94 o
  -8   4   3        1.95       -2.13      4.24 o
  -7   4   3        8.52       11.73      5.06 o
  -6   4   3       12.41       15.58      2.58 o
  -5   4   3       48.99       50.85      3.49 o
  -4   4   3      143.98      145.30      4.46 o
  -3   4   3      118.90      114.85      4.20 o
  -2   4   3      540.63      527.87     16.66 o
  -1   4   3        0.01        0.48      0.60 o
   0   4   3      410.68      390.11      7.88 o
   1   4   3     1278.70     1221.65     22.62 o
   2   4   3      121.76      137.40      2.82 o
   3   4   3      310.98      281.18      6.26 o
   4   4   3      151.98      136.31     12.14 o
   5   4   3        5.20        6.29      0.46 o
   6   4   3       49.04       51.64      2.56 o
   7   4   3       38.06       41.68      2.10 o
   8   4   3        2.63        4.16      2.86 o
   9   4   3        0.17        2.34      3.74 o
  -7   5   3        0.37        5.57      4.26 o
  -6   5   3       71.27       63.36      7.27 o
  -5   5   3      188.19      191.42      8.20 o
  -4   5   3        3.93        2.53      1.27 o
  -3   5   3      251.60      253.76      9.44 o
  -2   5   3     2599.03     2803.37     86.27 o
  -1   5   3      141.89      158.44      4.10 o
   0   5   3     1488.47     1445.63     29.93 o
   1   5   3      294.88      301.46      5.31 o
   2   5   3      587.35      607.67     10.87 o
   3   5   3      513.40      517.64     12.29 o
   4   5   3      218.70      209.72      5.26 o
   5   5   3       10.23        9.38      1.14 o
   6   5   3      137.87      145.77      4.97 o
   7   5   3       11.34       10.10      1.57 o
   8   5   3        0.56        2.93      1.90 o
   9   5   3        0.00        5.07      3.84 o
  -7   6   3        1.13        6.87     13.85 o
  -6   6   3        3.79        2.96      2.25 o
  -5   6   3        2.58        2.25      3.06 o
  -4   6   3       19.82       22.52      2.31 o
  -3   6   3        7.22        7.72      1.16 o
  -2   6   3      345.39      333.05     12.73 o
  -1   6   3       81.59       96.54      3.86 o
   0   6   3        4.02        2.65      0.40 o
   1   6   3       11.23        8.70      0.51 o
   2   6   3      503.87      513.37     10.50 o
   3   6   3        0.97        4.07      1.30 o
   4   6   3      159.38      160.99      5.37 o
   5   6   3        8.32        5.85      1.08 o
   6   6   3       29.35       33.26      3.34 o
   7   6   3        0.04        1.15      0.98 o
   8   6   3        8.05       11.24      3.54 o
   9   6   3        0.27       -4.01      5.52 o
  -7   7   3        2.48        5.77      4.02 o
  -6   7   3        2.13        4.36      3.09 o
  -5   7   3        2.28        3.67      2.00 o
  -4   7   3      430.55      463.80     24.47 o
  -3   7   3      116.51      126.67      5.41 o
  -2   7   3       84.57       98.77      7.64 o
  -1   7   3      777.60      756.38     26.21 o
   0   7   3      332.53      327.70      9.54 o
   1   7   3        1.83        2.00      0.41 o
   2   7   3      939.94     1000.55     17.38 o
   3   7   3      283.16      292.88      5.96 o
   4   7   3        6.18        5.92      0.81 o
   5   7   3       30.10       33.01      1.89 o
   6   7   3       19.99       17.10      1.97 o
   7   7   3        1.64        2.51      1.40 o
   8   7   3        6.90        5.37      2.68 o
  -6   8   3       32.35       48.88      8.67 o
  -5   8   3        2.46        6.53      3.06 o
  -4   8   3      136.02      138.69      9.22 o
  -3   8   3       54.65       54.91      2.55 o
  -2   8   3       16.05       17.93      1.36 o
  -1   8   3       63.72       67.05      2.63 o
   0   8   3       27.81       27.32      1.66 o
   1   8   3       22.39       24.19      1.20 o
   2   8   3       78.36       83.85      2.42 o
   3   8   3       25.22       23.10      0.82 o
   4   8   3        0.19        0.82      0.85 o
   5   8   3       33.86       31.93      2.15 o
   6   8   3        0.07        2.93      1.33 o
   7   8   3        0.15        3.46      1.86 o
   8   8   3        1.04        1.80      2.99 o
  -6   9   3        9.44        7.33      4.82 o
  -5   9   3        0.90       -0.35      3.20 o
  -4   9   3        4.77        2.25      1.89 o
  -3   9   3      268.00      268.10     20.05 o
  -2   9   3      102.31       89.57      4.93 o
  -1   9   3       65.74       61.05      4.26 o
   0   9   3      134.29      125.67      4.66 o
   1   9   3       34.41       32.40      1.63 o
   2   9   3       71.60       70.61      2.34 o
   3   9   3       25.38       21.64      1.10 o
   4   9   3       32.84       34.49      2.01 o
   5   9   3        0.01        2.86      1.28 o
   6   9   3        7.98        2.65      1.69 o
   7   9   3       13.39       17.05      4.54 o
   8   9   3        3.94       14.00      4.30 o
  -5  10   3       57.97       71.57      7.35 o
  -4  10   3        0.82       -0.35      2.61 o
  -3  10   3       60.55       59.94      5.72 o
  -2  10   3       67.03       77.58      4.79 o
  -1  10   3        0.07        0.88      0.88 o
   0  10   3      128.13      116.01      5.80 o
   1  10   3      173.58      169.39      7.09 o
   2  10   3       29.15       32.83      1.93 o
   3  10   3        3.80        4.31      0.57 o
   4  10   3       22.82       21.62      1.02 o
   5  10   3        0.00       -0.37      1.02 o
   6  10   3        0.06        1.16      1.77 o
   7  10   3        5.13        1.54      2.68 o
   8  10   3        3.19        2.08      2.97 o
  -5  11   3        4.27       16.45      6.62 o
  -4  11   3      105.14      121.58      9.83 o
  -3  11   3       10.57       18.54      4.49 o
  -2  11   3        7.22        6.36      2.47 o
  -1  11   3        6.49        9.47      1.35 o
   0  11   3        1.82        5.19      0.83 o
   1  11   3       68.05       73.75      4.35 o
   2  11   3      197.15      207.65      6.18 o
   3  11   3        8.04        6.48      0.51 o
   4  11   3        4.59        5.17      0.95 o
   5  11   3       47.46       49.13      2.80 o
   6  11   3       13.43       12.38      1.71 o
   7  11   3        1.77        3.31      2.46 o
  -4  12   3        2.14       -2.00      3.65 o
  -3  12   3        0.41        2.35      2.70 o
  -2  12   3       20.84       18.08      3.05 o
  -1  12   3        1.69        4.49      2.03 o
   0  12   3      209.03      210.43     17.35 o
   1  12   3      111.07      111.81      7.20 o
   2  12   3       87.53       82.33      4.29 o
   3  12   3       49.26       53.55      3.59 o
   4  12   3       37.28       39.79      3.77 o
   5  12   3       22.90       30.12      5.36 o
   6  12   3       13.51       14.36      2.38 o
   7  12   3        0.17       -1.61      2.08 o
  -3  13   3       13.98       12.88      4.60 o
  -2  13   3        0.85       -0.47      2.71 o
  -1  13   3       36.06       36.95      4.75 o
   0  13   3       14.07       15.16      3.81 o
   1  13   3        5.84        9.01      9.92 o
   2  13   3        4.17        4.22      8.90 o
   3  13   3        1.76        2.17      1.73 o
   4  13   3        6.43        3.33      2.29 o
   5  13   3        0.41        0.78      2.00 o
   6  13   3        0.23        9.11      4.29 o
  -2  14   3        8.13        3.30      2.84 o
  -1  14   3        0.85        4.27      2.60 o
   0  14   3       50.66       49.65      5.82 o
   1  14   3        2.92        4.87      2.04 o
   2  14   3        9.36        7.61      2.36 o
   3  14   3       30.86       27.46      3.86 o
   4  14   3        1.26        3.22      1.84 o
   5  14   3        0.09        7.27     10.12 o
   0  15   3        2.96        5.57      3.80 o
   1  15   3       55.60       56.29      6.48 o
   2  15   3        6.10       11.59     18.21 o
   3  15   3        0.01        1.64      4.60 o
   4  15   3       10.48       12.26     11.35 o
  -4 -13   4        6.10        9.34      2.59 o
  -3 -13   4        3.87        8.31      2.98 o
  -2 -13   4       50.74       51.58      4.98 o
  -1 -13   4        0.01        0.00      1.18 o
   0 -13   4       68.89       75.49     11.15 o
   1 -13   4       68.36       59.77     10.09 o
  -5 -12   4        0.94        3.18      3.64 o
  -4 -12   4       40.85       42.59      4.17 o
  -3 -12   4       56.03       48.76      5.01 o
  -2 -12   4        3.18        5.06      2.84 o
  -1 -12   4        1.05        0.93      2.13 o
   0 -12   4        8.60       10.64      3.69 o
   1 -12   4        3.75       11.95      4.59 o
   2 -12   4       50.28       66.16     10.09 o
  -6 -11   4        3.28        3.42      4.51 o
  -5 -11   4       11.93       16.69      2.89 o
  -4 -11   4      113.32      122.60      7.93 o
  -3 -11   4       30.92       27.50      3.84 o
  -2 -11   4       31.09       34.99      4.51 o
  -1 -11   4        6.52        7.33      2.35 o
   0 -11   4        6.31       14.40      4.46 o
   1 -11   4       80.58       85.03      6.82 o
   2 -11   4        0.02        1.06      4.49 o
   3 -11   4        0.09        3.06      3.88 o
  -7 -10   4        7.15       20.07      7.01 o
  -6 -10   4        1.01        0.24      2.20 o
  -5 -10   4        0.12        2.09      1.63 o
  -4 -10   4       11.41        7.94      3.36 o
  -3 -10   4       27.21       26.36      2.48 o
  -2 -10   4      196.98      204.79     18.06 o
  -1 -10   4      174.39      187.73     19.07 o
   0 -10   4        0.01        1.18      0.86 o
   1 -10   4        3.85        2.73      2.84 o
   2 -10   4      103.95      126.66     11.02 o
   3 -10   4       30.32       27.36      9.55 o
   4 -10   4        8.50        8.88      4.47 o
  -7  -9   4        2.55       12.18      8.05 o
  -6  -9   4        0.71       -0.45      1.92 o
  -5  -9   4        8.80        9.47      3.08 o
  -4  -9   4        9.01        9.70      1.22 o
  -3  -9   4       15.40       15.09      1.19 o
  -2  -9   4      171.22      158.63      7.56 o
  -1  -9   4      173.13      176.43      7.46 o
   0  -9   4       29.24       28.25      1.81 o
   1  -9   4       21.65       17.26      2.22 o
   2  -9   4        0.05       -0.90      1.23 o
   3  -9   4       66.05       68.38      5.30 o
   4  -9   4        1.97        0.83      2.49 o
   5  -9   4        1.23        6.75      6.04 o
  -8  -8   4        5.09       -2.35      5.44 o
  -7  -8   4        1.38        2.57      2.24 o
  -6  -8   4        0.71        2.19      1.59 o
  -5  -8   4        0.03        0.57      1.69 o
  -4  -8   4      145.52      137.05      5.80 o
  -3  -8   4       10.65        9.35      1.31 o
  -2  -8   4      116.91      124.51      5.85 o
  -1  -8   4      707.64      731.55     29.34 o
   0  -8   4     1771.15     1819.24     77.46 o
   1  -8   4       63.94       66.99     10.03 o
   2  -8   4       10.48        9.71      2.06 o
   3  -8   4        3.31        1.16      1.67 o
   4  -8   4       27.73       29.53      5.36 o
   5  -8   4       18.29       17.65      2.52 o
   6  -8   4        9.85       12.15      3.14 o
  -8  -7   4        1.01        0.12      5.86 o
  -7  -7   4        0.82        2.75      2.79 o
  -6  -7   4        1.88        4.12      1.28 o
  -5  -7   4        2.18        3.85      1.16 o
  -4  -7   4      164.31      155.56      6.40 o
  -3  -7   4       24.03       25.59      1.44 o
  -2  -7   4       23.36       25.23      1.55 o
  -1  -7   4       36.81       35.26      2.24 o
   0  -7   4      281.18      280.41      8.41 o
   1  -7   4       22.62       22.26      1.09 o
   2  -7   4      161.56      169.86      6.12 o
   3  -7   4       16.06       14.06      1.55 o
   4  -7   4        5.76        3.79      1.39 o
   5  -7   4       15.42       21.33      2.91 o
   6  -7   4        4.11        3.76      4.28 o
  -8  -6   4        8.50       12.64      5.64 o
  -7  -6   4        4.34        5.98      2.02 o
  -6  -6   4       11.91        9.76      1.73 o
  -5  -6   4       50.94       48.81      2.24 o
  -4  -6   4      297.43      295.82     11.47 o
  -3  -6   4       15.61       14.25      1.21 o
  -2  -6   4        0.20        1.31      0.58 o
  -1  -6   4      573.59      585.62     14.26 o
   0  -6   4       34.73       32.73      1.29 o
   1  -6   4       13.94        8.71      1.17 o
   2  -6   4       25.42       26.25      1.40 o
   3  -6   4        8.51        8.74      0.87 o
   4  -6   4      255.70      261.70     12.34 o
   5  -6   4      117.87      130.03     13.68 o
   6  -6   4        3.39        4.09      1.63 o
   7  -6   4       14.67       18.46      3.60 o
  -8  -5   4        0.29       -0.17      2.34 o
  -7  -5   4        5.12        5.83      2.12 o
  -6  -5   4        5.48        5.16      1.54 o
  -5  -5   4      162.16      171.52      6.76 o
  -4  -5   4       19.27       17.26      1.00 o
  -3  -5   4      160.82      160.57      4.14 o
  -2  -5   4      122.26      121.41      2.87 o
  -1  -5   4      367.15      374.07     11.47 o
   0  -5   4      162.89      156.85      7.38 o
   1  -5   4       17.20       13.44      1.37 o
   2  -5   4      327.29      319.97     15.75 o
   3  -5   4      263.54      261.36      7.98 o
   4  -5   4       32.93       30.95      2.51 o
   5  -5   4      191.78      193.34      9.94 o
   6  -5   4       62.29       53.40      6.67 o
   7  -5   4        0.04       -1.64      3.43 o
  -8  -4   4       59.38       39.46      3.78 o
  -7  -4   4       18.15       19.97      2.12 o
  -6  -4   4      107.68      105.93      5.42 o
  -5  -4   4       30.35       31.52      1.49 o
  -4  -4   4       19.62       18.53      1.00 o
  -3  -4   4        6.22        6.75      0.70 o
  -2  -4   4      771.72      810.66     20.75 o
  -1  -4   4      264.05      266.50      9.87 o
   0  -4   4      714.16      790.76     27.60 o
   1  -4   4       35.75       37.83      1.52 o
   2  -4   4       79.05       69.16      6.01 o
   3  -4   4      233.90      231.82      6.15 o
   4  -4   4       22.02       25.80      2.38 o
   5  -4   4       18.75       20.59      2.70 o
   6  -4   4       20.81       15.72      2.00 o
   7  -4   4        0.01        1.18      2.01 o
  -8  -3   4       21.47       22.79      3.62 o
  -7  -3   4        0.91        0.93      1.01 o
  -6  -3   4       48.94       56.48      2.51 o
  -5  -3   4      438.08      437.45     10.20 o
  -4  -3   4        9.13       12.17      0.82 o
  -3  -3   4      315.67      321.37      6.68 o
  -2  -3   4      314.40      355.22      7.41 o
  -1  -3   4      670.75      730.56     28.18 o
   0  -3   4     2916.29     2921.72    103.36 o
   1  -3   4      223.64      227.32      6.09 o
   2  -3   4        4.35        5.29      0.96 o
   3  -3   4      238.51      264.45      7.25 o
   4  -3   4      107.54      111.82      4.80 o
   5  -3   4       15.99       14.85      1.67 o
   6  -3   4       24.16       25.09      3.21 o
   7  -3   4        0.85        3.50      2.06 o
   8  -3   4        0.96        7.21      3.44 o
  -8  -2   4        6.65        8.73      4.91 o
  -7  -2   4        2.29        3.31      1.59 o
  -6  -2   4       69.38       65.71      2.97 o
  -5  -2   4      142.85      153.34      4.24 o
  -4  -2   4        6.08        5.54      0.70 o
  -3  -2   4      507.92      535.31     10.42 o
  -2  -2   4     1336.58     1382.17     31.32 o
  -1  -2   4      597.37      614.13     14.40 o
   0  -2   4       23.31       18.84      0.90 o
   1  -2   4     2796.35     2735.86     89.88 o
   2  -2   4     2849.76     3130.98    128.05 o
   3  -2   4       64.16       60.48      2.20 o
   4  -2   4      109.40      110.88      4.13 o
   5  -2   4      186.36      196.78     13.92 o
   6  -2   4        0.13        1.43      1.51 o
   7  -2   4       15.21       14.92      1.86 o
   8  -2   4        2.70        0.00      2.48 o
  -8  -1   4        0.19        3.31      5.20 o
  -7  -1   4        2.52        1.69      1.83 o
  -6  -1   4       18.18       14.95      2.14 o
  -5  -1   4       31.86       27.05      1.78 o
  -4  -1   4      129.13      128.45      3.51 o
  -3  -1   4       16.68       18.73      0.82 o
  -2  -1   4      177.72      183.77      3.07 o
  -1  -1   4      567.41      497.08     10.75 o
   0  -1   4      297.74      303.11      9.67 o
   1  -1   4      897.81      892.44     25.98 o
   2  -1   4       92.02      114.01      3.88 o
   3  -1   4       58.42       66.01      2.28 o
   4  -1   4       20.41       22.46      1.32 o
   5  -1   4      233.99      235.26      9.07 o
   6  -1   4        0.02        1.32      1.30 o
   7  -1   4        0.25       -0.22      3.07 o
   8  -1   4        9.75       12.39      2.41 o
  -8   0   4        4.17        2.45      2.54 o
  -7   0   4        0.71        7.36      3.39 o
  -6   0   4       45.53       45.99      2.62 o
  -5   0   4       58.14       59.81      3.21 o
  -4   0   4       11.31       23.10      1.03 o
  -3   0   4       18.07       16.17      0.74 o
  -2   0   4      213.61      223.01      6.24 o
  -1   0   4      461.57      465.64     10.49 o
   0   0   4      322.36      319.76     12.54 o
   1   0   4      595.95      582.91     16.64 o
   2   0   4       47.06       51.55      1.41 o
   3   0   4       92.84       81.12      4.19 o
   4   0   4      382.02      420.14     11.84 o
   5   0   4       18.91       22.06      3.55 o
   6   0   4       58.68       64.60     10.71 o
   7   0   4        2.63        3.24      1.59 o
   8   0   4        2.59        6.24      3.19 o
  -8   1   4        5.56        3.71      2.94 o
  -7   1   4        1.49        1.15      1.41 o
  -6   1   4        7.25        8.79      1.82 o
  -5   1   4        7.88        8.57      1.36 o
  -4   1   4        0.53        0.75      0.62 o
  -3   1   4      213.78      199.66      5.37 o
  -2   1   4        0.08        1.68      0.78 o
  -1   1   4      511.42      505.90      9.92 o
   0   1   4      561.06      535.16     10.02 o
   1   1   4      396.55      360.80      6.82 o
   2   1   4     1209.31     1187.66     27.33 o
   3   1   4      307.60      310.96      9.36 o
   4   1   4      331.83      335.85      8.38 o
   5   1   4        5.30        6.43      0.88 o
   6   1   4        0.71        1.53      1.15 o
   7   1   4        1.82        1.75      3.39 o
   8   1   4        0.96       -1.43      1.53 o
  -8   2   4        3.30        3.71      2.07 o
  -7   2   4        1.48        1.49      2.22 o
  -6   2   4      430.75      431.57     20.70 o
  -5   2   4      142.51      136.16      6.39 o
  -4   2   4      104.89      109.02      3.58 o
  -3   2   4      290.95      290.76      7.57 o
  -2   2   4       13.61       10.59      0.57 o
  -1   2   4      164.13      170.90      3.09 o
   1   2   4     1247.65     1232.47     20.15 o
   2   2   4       45.83       46.71      1.02 o
   3   2   4      163.83      144.14      4.16 o
   4   2   4      254.03      259.30      6.18 o
   5   2   4        6.21        7.94      0.95 o
   6   2   4       24.23       20.83      1.42 o
   7   2   4        2.06        2.24      2.07 o
   8   2   4        1.94        3.36      1.92 o
   9   2   4        1.75        2.42      3.32 o
  -8   3   4        1.93        0.70      2.70 o
  -7   3   4        2.12        3.54      2.25 o
  -6   3   4      125.65      121.04      5.99 o
  -5   3   4        0.57        0.98      1.63 o
  -4   3   4       38.53       37.96      1.74 o
  -3   3   4      359.54      380.64     10.58 o
  -2   3   4     1189.59     1205.15     26.20 o
  -1   3   4      939.73      938.72     20.68 o
   0   3   4      566.84      556.09      9.26 o
   1   3   4      414.06      378.02      6.19 o
   2   3   4       45.73       38.86      1.20 o
   3   3   4      247.88      244.28      5.12 o
   4   3   4      100.34       97.39      2.50 o
   5   3   4       14.11       14.86      0.92 o
   6   3   4        8.87        7.93      1.36 o
   7   3   4       11.05       10.29      1.68 o
   8   3   4        3.33        3.68      2.16 o
   9   3   4        0.08        1.15      2.28 o
  -8   4   4       11.20        6.87      4.28 o
  -7   4   4        0.04       -2.35      3.77 o
  -6   4   4        6.56        3.67      2.58 o
  -5   4   4      111.78      106.27      6.95 o
  -4   4   4      115.53      123.17      5.23 o
  -3   4   4       67.28       66.06      2.81 o
  -2   4   4      393.40      370.66      8.55 o
  -1   4   4      410.35      372.32      8.36 o
   0   4   4      346.28      361.50      9.40 o
   1   4   4       64.32       64.17      1.59 o
   2   4   4      107.31      109.38      2.03 o
   3   4   4       17.74       23.03      0.62 o
   4   4   4      319.12      374.83     10.62 o
   5   4   4      133.59      138.90      4.66 o
   6   4   4        3.11        4.68      0.65 o
   7   4   4        0.64        0.33      2.06 o
   8   4   4       12.21       36.82      9.97 o
   9   4   4        3.01        1.06      3.94 o
  -7   5   4       31.09       30.76      5.79 o
  -6   5   4       13.01       13.03      2.51 o
  -5   5   4       95.51      102.57      5.74 o
  -4   5   4       59.48       64.48      3.61 o
  -3   5   4       15.97       16.05      3.02 o
  -2   5   4      141.43      150.66      3.93 o
  -1   5   4      490.59      454.71     14.41 o
   0   5   4      176.92      196.07      4.45 o
   1   5   4      555.29      576.15     10.35 o
   2   5   4      235.32      234.00      5.14 o
   3   5   4       60.95       73.04      1.99 o
   4   5   4        9.51       12.54      0.86 o
   5   5   4      114.66      112.72      7.30 o
   6   5   4       15.69       12.08      1.36 o
   7   5   4        1.96       -0.25      1.04 o
   8   5   4       13.13        8.56      2.48 o
   9   5   4        0.22        1.96      2.71 o
  -7   6   4        0.03        1.30      3.80 o
  -6   6   4       75.59       74.92      8.10 o
  -5   6   4       40.31       40.33      4.69 o
  -4   6   4       16.53       14.68      1.45 o
  -3   6   4      126.43      121.62      4.93 o
  -2   6   4        0.29        0.89      1.07 o
  -1   6   4      103.31      102.67      3.28 o
   0   6   4     1019.57     1039.98     22.90 o
   1   6   4       96.87      101.36      2.52 o
   2   6   4      115.99      113.20      2.45 o
   3   6   4      131.11      123.95      3.15 o
   4   6   4       28.41       30.04      1.57 o
   5   6   4        2.61        4.45      3.21 o
   6   6   4        0.68        2.11      1.87 o
   7   6   4        0.40        8.40      3.59 o
   8   6   4        0.21        0.84      1.84 o
   9   6   4        0.02        6.02     17.09 o
  -7   7   4        0.12       -2.25      2.61 o
  -6   7   4        1.22       -0.12      2.51 o
  -5   7   4       10.75        4.82      3.44 o
  -4   7   4       18.39       14.52      2.65 o
  -3   7   4       17.60       13.82      1.53 o
  -2   7   4      585.46      605.59     18.37 o
  -1   7   4      250.09      254.83      9.71 o
   0   7   4       28.08       33.40      1.16 o
   1   7   4       90.75       86.94      1.84 o
   2   7   4       36.51       34.97      1.05 o
   3   7   4       43.18       47.38      1.81 o
   4   7   4      242.54      260.26      7.38 o
   5   7   4       18.74       15.73      2.09 o
   6   7   4       30.48       31.95      2.25 o
   7   7   4        8.46       13.03      4.31 o
   8   7   4        1.37        7.97      8.88 o
  -6   8   4        6.14        7.80      5.77 o
  -5   8   4       19.84       15.49      4.02 o
  -4   8   4        0.10        1.64      2.23 o
  -3   8   4      153.77      155.86      8.15 o
  -2   8   4      141.13      145.53      5.56 o
  -1   8   4       27.34       26.36      1.61 o
   0   8   4       10.31        6.64      0.74 o
   1   8   4       12.30       15.33      0.70 o
   2   8   4      280.12      272.85      6.74 o
   3   8   4        9.03       10.16      0.50 o
   4   8   4        1.21        2.50      0.79 o
   5   8   4       84.35       89.62      3.26 o
   6   8   4       26.09       28.00      2.06 o
   7   8   4        8.81        9.98      2.34 o
   8   8   4       10.70        9.21      3.09 o
  -6   9   4        0.74       -0.59      4.15 o
  -5   9   4      109.68       97.49     11.38 o
  -4   9   4       22.82       23.84      6.16 o
  -3   9   4       19.70       18.16      2.22 o
  -2   9   4      375.09      365.37     19.22 o
  -1   9   4      208.44      202.05      8.42 o
   0   9   4        1.75        0.58      0.65 o
   1   9   4        8.58        6.68      1.05 o
   2   9   4        0.02       -0.23      0.41 o
   3   9   4        1.58        0.92      0.44 o
   4   9   4      207.31      220.27      9.75 o
   5   9   4        0.58        0.27      0.98 o
   6   9   4        0.83        3.17      1.06 o
   7   9   4        3.95        5.17      3.47 o
   8   9   4        2.72        5.97      3.24 o
  -5  10   4        0.47        4.59      4.24 o
  -4  10   4       11.13       14.65      3.58 o
  -3  10   4       10.18       13.59      3.05 o
  -2  10   4       39.53       32.59      4.84 o
  -1  10   4      167.56      172.82      8.83 o
   0  10   4        8.43        6.33      0.79 o
   1  10   4        0.09        0.12      1.01 o
   2  10   4      146.17      150.92      4.83 o
   3  10   4       39.98       37.61      1.50 o
   4  10   4        0.28        0.38      1.12 o
   5  10   4       22.22       20.94      1.76 o
   6  10   4       76.37       70.42      3.22 o
   7  10   4        1.17        2.45      1.51 o
   8  10   4        0.82       -2.13      3.02 o
  -4  11   4       18.02       12.79      3.35 o
  -3  11   4       37.55       39.36      4.91 o
  -2  11   4       57.02       51.03      5.29 o
  -1  11   4        0.77        0.93      1.77 o
   0  11   4        1.90        0.59      0.86 o
   1  11   4       21.69       24.34      1.36 o
   2  11   4       73.47       77.72      3.71 o
   3  11   4      402.45      422.66     16.33 o
   4  11   4      113.67      109.52      7.04 o
   5  11   4       20.79       22.93      2.26 o
   6  11   4        0.36        2.04      1.49 o
   7  11   4        3.18        3.91      1.49 o
  -4  12   4        6.92        2.73      2.48 o
  -3  12   4       30.83       41.30      6.57 o
  -2  12   4        9.90       10.29      2.86 o
  -1  12   4       51.87       44.14      4.48 o
   0  12   4       15.70       11.92      1.75 o
   1  12   4       32.95       32.86      2.21 o
   2  12   4        4.79        3.70      2.60 o
   3  12   4       70.59       75.11      4.44 o
   4  12   4        0.07        0.09      1.76 o
   5  12   4        2.44        0.80      0.99 o
   6  12   4        0.01        5.94      3.33 o
   7  12   4        1.25        1.92      2.50 o
  -3  13   4        4.71        6.53      3.78 o
  -2  13   4       36.30       38.02      6.43 o
  -1  13   4        0.13       -2.13      2.13 o
   0  13   4        5.47        5.42      2.73 o
   1  13   4      178.85      189.59     10.80 o
   2  13   4        5.63        3.74      1.44 o
   3  13   4        0.21        0.38      3.13 o
   4  13   4       34.33       35.29      3.53 o
   5  13   4       28.92       25.97      4.06 o
   6  13   4       10.06       13.73      4.24 o
  -2  14   4       19.60       24.58      6.15 o
  -1  14   4       27.68       37.48      7.06 o
   0  14   4        8.39        5.31      2.86 o
   1  14   4        5.28       11.00      3.22 o
   2  14   4       29.48       27.13      4.99 o
   3  14   4        0.84        1.76      2.32 o
   4  14   4        1.63        4.73      3.01 o
   5  14   4        0.38       -0.49      3.36 o
   0  15   4       60.08       63.19      7.08 o
   1  15   4        1.70        4.13      4.25 o
   2  15   4       12.97       14.57      4.73 o
   3  15   4       21.47       19.49      6.24 o
   4  15   4        6.76       14.40      9.66 o
  -3 -13   5       11.26       10.07      2.56 o
  -2 -13   5        2.33        5.14      5.49 o
  -1 -13   5       37.06       41.30      6.70 o
   0 -13   5        0.58        0.84      4.87 o
  -5 -12   5        0.04       -2.01      2.01 o
  -4 -12   5        5.34        5.06      3.49 o
  -3 -12   5        0.02       -0.48      2.54 o
  -2 -12   5        1.48        3.30      2.84 o
  -1 -12   5       19.83        8.88      3.18 o
   0 -12   5       11.51       12.79      3.11 o
   1 -12   5        5.36        1.76      3.41 o
   2 -12   5        1.37       -4.59      5.07 o
  -6 -11   5        0.06        7.80      6.39 o
  -5 -11   5        1.76        2.08      1.58 o
  -4 -11   5      123.68      118.87      9.17 o
  -3 -11   5       41.65       55.56      5.63 o
  -2 -11   5        0.05        7.45      6.05 o
  -1 -11   5        6.76       11.59      2.74 o
   0 -11   5       50.50       51.51      4.53 o
   1 -11   5        7.39       10.43      2.81 o
   2 -11   5       43.20       40.05      5.78 o
   3 -11   5        5.44        2.35      3.43 o
  -6 -10   5        2.06        2.73      2.10 o
  -5 -10   5        0.07       -1.47      1.47 o
  -4 -10   5       84.08       81.64      5.51 o
  -3 -10   5        0.67       -0.61      0.98 o
  -2 -10   5        3.30        2.96      4.03 o
  -1 -10   5       92.66       90.11      8.47 o
   0 -10   5       23.91       30.27      5.63 o
   1 -10   5        9.09       18.45      4.48 o
   2 -10   5       34.66       31.24      5.96 o
   3 -10   5       15.74       13.11      4.17 o
   4 -10   5       67.29       80.87     10.95 o
  -7  -9   5        1.07       -1.64      5.78 o
  -6  -9   5       24.55       24.48      2.46 o
  -5  -9   5        0.75        0.61      1.89 o
  -4  -9   5       42.27       37.75      2.59 o
  -3  -9   5      101.89      103.72      6.76 o
  -2  -9   5      233.54      226.19     10.37 o
  -1  -9   5       16.61       17.52      1.37 o
   0  -9   5       35.50       29.40      2.57 o
   1  -9   5      253.47      268.29     15.90 o
   2  -9   5       45.99       42.67      3.26 o
   3  -9   5       20.81       21.47      2.70 o
   4  -9   5        0.29       -0.24      2.50 o
   5  -9   5       14.36       11.59      6.15 o
  -7  -8   5        2.81        6.04      8.08 o
  -6  -8   5       18.28       12.69      1.86 o
  -5  -8   5        2.31        6.98      2.05 o
  -4  -8   5        0.03        0.82      1.36 o
  -3  -8   5        0.05        0.19      1.21 o
  -2  -8   5        2.70        1.80      0.84 o
  -1  -8   5      505.00      530.74     20.89 o
   0  -8   5        5.57        6.28      1.01 o
   1  -8   5        2.20        2.89      0.83 o
   2  -8   5       21.71       21.35      2.81 o
   3  -8   5       37.82       32.80      7.55 o
   4  -8   5        1.89        4.40      2.20 o
   5  -8   5       13.86       13.08      2.71 o
  -8  -7   5        0.45        8.05      6.61 o
  -7  -7   5       14.75       18.00      6.36 o
  -6  -7   5       22.62       27.73      8.05 o
  -5  -7   5        0.26        0.03      1.29 o
  -4  -7   5       12.61        9.40      1.40 o
  -3  -7   5        9.53        6.53      0.76 o
  -2  -7   5        0.30       -0.15      0.78 o
  -1  -7   5      384.21      374.98     11.86 o
   0  -7   5       34.11       34.66      1.41 o
   1  -7   5      104.58      114.67      5.06 o
   2  -7   5      259.81      265.64      7.43 o
   3  -7   5      258.69      252.27     14.22 o
   4  -7   5        2.18        3.02      1.46 o
   5  -7   5       26.50       29.10      3.22 o
   6  -7   5        0.65        4.06      2.90 o
  -8  -6   5        8.31        8.05      4.62 o
  -7  -6   5       14.17       13.11      2.20 o
  -6  -6   5        4.88        5.45      1.43 o
  -5  -6   5       14.02       14.76      1.51 o
  -4  -6   5       79.20       67.54      3.68 o
  -3  -6   5      148.35      152.66      5.38 o
  -2  -6   5       15.24       11.51      1.48 o
  -1  -6   5        1.63        2.52      0.60 o
   0  -6   5       42.45       45.91      2.21 o
   1  -6   5      237.24      248.55     24.88 o
   2  -6   5      164.67      164.65     12.54 o
   3  -6   5      296.00      302.74     13.41 o
   4  -6   5        0.26        0.73      0.99 o
   5  -6   5        8.95        8.20      2.45 o
   6  -6   5       19.81       18.56      3.38 o
  -8  -5   5        0.25       -2.00      2.00 o
  -7  -5   5        1.76        2.84      2.40 o
  -6  -5   5       26.80       21.23      1.78 o
  -5  -5   5       13.35       14.44      1.48 o
  -4  -5   5       86.29       81.12      4.65 o
  -3  -5   5        1.51        1.79      0.55 o
  -2  -5   5     1063.91     1137.25     27.97 o
  -1  -5   5       13.80       13.86      1.67 o
   0  -5   5        6.22        8.47      0.70 o
   1  -5   5      232.63      220.24     16.87 o
   2  -5   5       35.10       37.71      2.24 o
   3  -5   5       10.35       10.64      1.08 o
   4  -5   5       16.51       16.37      1.28 o
   5  -5   5       16.89       14.78      2.06 o
   6  -5   5        2.45        8.85      3.71 o
   7  -5   5       19.08       16.78      3.22 o
  -8  -4   5        5.15        5.05      9.93 o
  -7  -4   5       41.04       34.70      3.74 o
  -6  -4   5        0.58        3.63      1.57 o
  -5  -4   5       60.80       64.16      2.98 o
  -4  -4   5       24.66       24.39      1.02 o
  -3  -4   5        1.79        3.99      0.69 o
  -2  -4   5     1002.75     1048.44     33.40 o
  -1  -4   5        5.34        5.89      1.04 o
   0  -4   5      175.46      158.91      4.79 o
   1  -4   5      145.55      182.52      5.29 o
   2  -4   5      321.67      339.80     10.09 o
   3  -4   5      253.17      251.26      9.50 o
   4  -4   5      100.25       97.04      6.80 o
   5  -4   5       54.06       62.42      3.04 o
   6  -4   5       16.65       15.95      3.86 o
   7  -4   5        3.94        5.57      2.57 o
  -8  -3   5       20.15       16.52      3.26 o
  -7  -3   5        0.54        2.91      1.33 o
  -6  -3   5       34.64       30.24      1.82 o
  -5  -3   5       93.83       93.02      3.64 o
  -4  -3   5       54.05       58.57      2.02 o
  -3  -3   5       32.18       28.00      1.33 o
  -2  -3   5      729.33      769.92     16.96 o
  -1  -3   5      419.82      439.48     17.23 o
   0  -3   5     1062.47     1192.83     41.63 o
   1  -3   5      158.21      155.74      5.67 o
   2  -3   5      164.18      145.26      6.46 o
   3  -3   5      118.68      127.26      4.98 o
   4  -3   5      112.00      104.19      4.72 o
   5  -3   5       10.89       10.60      1.26 o
   6  -3   5        3.73        2.42      1.55 o
   7  -3   5        0.06        0.44      2.35 o
  -8  -2   5        0.22       -0.09      2.12 o
  -7  -2   5        0.05        1.83      1.73 o
  -6  -2   5        0.03        0.74      0.78 o
  -5  -2   5       51.85       51.62      1.98 o
  -4  -2   5      284.30      315.75      6.77 o
  -3  -2   5      250.88      244.64      6.27 o
  -2  -2   5      116.69      126.40      4.30 o
  -1  -2   5      497.88      488.47     14.80 o
   0  -2   5       29.28       28.16      2.49 o
   1  -2   5      789.46      869.90     32.80 o
   2  -2   5      754.89      768.43     27.33 o
   3  -2   5      310.46      299.11     11.60 o
   4  -2   5       10.76       11.70      1.19 o
   5  -2   5        5.03        4.08      1.89 o
   6  -2   5       28.22       26.98      2.12 o
   7  -2   5        9.91       13.42      3.36 o
   8  -2   5        0.44        3.54      3.31 o
  -8  -1   5        1.96        8.77      3.48 o
  -7  -1   5        0.89        1.57      2.95 o
  -6  -1   5       83.21       79.28      3.53 o
  -5  -1   5       13.98       12.28      2.08 o
  -4  -1   5      252.33      273.85      5.66 o
  -3  -1   5       63.39       61.46      2.24 o
  -2  -1   5      198.60      205.06      6.18 o
  -1  -1   5       95.93      100.01      3.14 o
   0  -1   5       96.17       87.37      3.30 o
   1  -1   5        0.21        3.04      0.54 o
   2  -1   5      446.30      523.85     15.78 o
   3  -1   5      119.37      113.22      3.19 o
   4  -1   5        6.63        6.78      0.92 o
   5  -1   5      124.90      127.73     13.52 o
   6  -1   5       26.33       27.47      2.17 o
   7  -1   5        0.50        0.27      1.33 o
   8  -1   5        2.55        3.31      2.00 o
  -8   0   5        8.02        5.03      2.87 o
  -7   0   5       12.60       12.09      2.69 o
  -6   0   5       54.21       52.43      2.81 o
  -5   0   5        1.01        1.88      0.81 o
  -4   0   5        7.67        7.71      0.75 o
  -3   0   5      164.81      168.65      4.01 o
  -2   0   5      139.28      133.38      3.19 o
  -1   0   5      218.44      218.12      4.92 o
   0   0   5      186.70      181.59      6.85 o
   1   0   5       19.39       26.57      0.98 o
   2   0   5        3.69        5.60      0.66 o
   3   0   5       14.17       13.62      0.87 o
   4   0   5       46.98       50.09      2.20 o
   5   0   5       20.54       22.52      2.05 o
   6   0   5       41.68       45.38      3.98 o
   7   0   5        0.57       -0.18      1.02 o
   8   0   5        0.71        0.22      1.78 o
  -8   1   5       64.35       61.18      6.35 o
  -7   1   5        4.16        5.04      1.99 o
  -6   1   5        0.01       -0.05      1.41 o
  -5   1   5      148.35      171.82      6.92 o
  -4   1   5      139.54      146.18      4.66 o
  -3   1   5       96.18       94.22      2.72 o
  -2   1   5      649.23      605.97     12.70 o
  -1   1   5      241.54      265.03      5.64 o
   0   1   5      876.91      821.53     17.24 o
   1   1   5      289.15      253.27      4.76 o
   2   1   5      147.80      149.27      4.35 o
   3   1   5       44.94       54.92      1.79 o
   4   1   5      107.29      103.39      2.84 o
   5   1   5        4.66        5.79      1.67 o
   6   1   5        0.10        0.64      0.85 o
   7   1   5       10.69       10.98      2.00 o
   8   1   5       17.22       19.97      4.56 o
  -8   2   5        1.52        4.87      3.27 o
  -7   2   5        0.04       -1.24      1.88 o
  -6   2   5        0.09        2.88      2.01 o
  -5   2   5        0.17        3.41      2.23 o
  -4   2   5      261.65      268.53      9.24 o
  -3   2   5      190.53      221.04      5.36 o
  -2   2   5      389.64      432.62      8.96 o
  -1   2   5      208.14      194.77      3.50 o
   0   2   5        5.60       10.34      0.63 o
   1   2   5      513.28      516.12     10.15 o
   2   2   5     4128.94     3843.03    103.41 o
   3   2   5       31.49       25.33      1.28 o
   4   2   5      135.68      146.12      3.64 o
   5   2   5      146.72      150.62      5.63 o
   6   2   5       35.65       35.38      1.89 o
   7   2   5       12.04        9.00      2.65 o
   8   2   5       42.21       39.07      6.54 o
  -8   3   5        1.13       -0.59      2.97 o
  -7   3   5        0.95        2.13      3.55 o
  -6   3   5        8.73        9.49      2.19 o
  -5   3   5       99.89       90.55      4.75 o
  -4   3   5        3.13        1.73      0.85 o
  -3   3   5       52.09       44.55      1.99 o
  -2   3   5        0.16        0.52      0.65 o
  -1   3   5      526.29      546.35     10.06 o
   0   3   5     1732.91     1626.46     26.85 o
   1   3   5     1612.11     1665.69     27.79 o
   2   3   5     2267.72     2335.96     47.97 o
   3   3   5      326.71      313.75      7.24 o
   4   3   5       53.17       55.67      1.60 o
   5   3   5        8.14        8.00      0.62 o
   6   3   5       37.05       39.61      2.02 o
   7   3   5        0.99        2.62      1.21 o
   8   3   5        0.04        1.63      2.98 o
  -7   4   5       35.42       37.48      5.59 o
  -6   4   5        8.42       15.49      4.11 o
  -5   4   5       29.15       29.32      6.83 o
  -4   4   5      123.90      127.02      5.34 o
  -3   4   5      123.52      106.57      3.83 o
  -2   4   5        4.12        4.96      0.65 o
  -1   4   5      494.40      485.44     10.33 o
   0   4   5      348.44      400.07      8.34 o
   1   4   5        5.47        8.60      0.38 o
   2   4   5       40.04       45.30      1.30 o
   3   4   5        1.40        2.03      0.27 o
   4   4   5      248.68      257.56      7.58 o
   5   4   5       16.15       17.85      1.25 o
   6   4   5        0.04       -0.48      0.48 o
   7   4   5        8.15       15.91      2.68 o
   8   4   5        0.06        4.56      2.86 o
  -7   5   5        0.23        2.96      2.73 o
  -6   5   5       10.79       12.04      3.32 o
  -5   5   5       47.62       40.19      4.00 o
  -4   5   5       46.37       51.16      4.64 o
  -3   5   5      184.56      203.45      7.38 o
  -2   5   5       60.07       61.12      2.87 o
  -1   5   5       18.06       15.79      0.66 o
   0   5   5      756.45      752.66     14.15 o
   1   5   5        2.16        1.75      0.46 o
   2   5   5      167.89      179.32      3.67 o
   3   5   5        0.17        0.30      0.24 o
   4   5   5      134.52      146.66      4.99 o
   5   5   5        1.49        4.21      1.11 o
   6   5   5       27.52       27.57      2.85 o
   7   5   5        0.37        0.95      1.46 o
   8   5   5        0.60        1.38      2.52 o
  -7   6   5        6.13        6.65      4.15 o
  -6   6   5       33.96       26.01      7.43 o
  -5   6   5       94.91      104.26      6.88 o
  -4   6   5       57.17       62.67      5.68 o
  -3   6   5        0.16        0.73      0.75 o
  -2   6   5      126.26      122.19      3.99 o
  -1   6   5      147.08      151.68      4.39 o
   0   6   5       63.84       61.43      1.67 o
   1   6   5     1242.80     1192.95     19.66 o
   2   6   5      204.68      201.03      3.97 o
   3   6   5      100.58      103.86      2.78 o
   4   6   5      461.08      489.88     15.13 o
   5   6   5       71.56       67.44      2.86 o
   6   6   5       15.18       13.46      2.71 o
   7   6   5       28.08       30.35      2.46 o
   8   6   5       22.00       26.43      9.53 o
  -6   7   5       21.72       24.05      4.59 o
  -5   7   5        6.77        6.75      2.38 o
  -4   7   5        6.43        3.40      1.46 o
  -3   7   5      227.72      225.43     10.81 o
  -2   7   5       64.92       66.47      2.87 o
  -1   7   5      163.41      156.38      4.93 o
   0   7   5       45.95       42.13      1.46 o
   1   7   5       91.76       98.97      2.72 o
   2   7   5       33.20       29.51      0.97 o
   3   7   5       16.37       17.90      0.60 o
   4   7   5       12.28       13.72      0.92 o
   5   7   5       52.85       59.99      2.78 o
   6   7   5       49.83       54.33      2.72 o
   7   7   5        1.99        1.25      1.65 o
   8   7   5        0.28        4.20      2.73 o
  -6   8   5       13.49       18.45      4.58 o
  -5   8   5       36.55       32.09      5.42 o
  -4   8   5      100.60      100.08     10.00 o
  -3   8   5       28.47       25.85      2.09 o
  -2   8   5       28.65       31.45      2.80 o
  -1   8   5      147.26      152.31      5.90 o
   0   8   5      160.95      163.24      5.32 o
   1   8   5        2.35        3.29      0.49 o
   2   8   5      139.06      137.27      3.61 o
   3   8   5       13.50       17.76      0.73 o
   4   8   5      103.88      104.39      4.11 o
   5   8   5       59.61       53.92      2.24 o
   6   8   5        2.69        5.36      1.49 o
   7   8   5        5.61        8.68      2.17 o
   8   8   5        4.76        0.27      4.45 o
  -6   9   5        1.98        6.26      3.91 o
  -5   9   5        8.20       12.04      3.17 o
  -4   9   5        2.80        0.35      3.33 o
  -3   9   5      197.06      245.19     14.98 o
  -2   9   5       17.65       17.56      1.94 o
  -1   9   5        0.08       -0.37      0.90 o
   0   9   5      142.21      136.30      5.24 o
   1   9   5      226.70      225.96      7.20 o
   2   9   5       88.64       90.15      3.10 o
   3   9   5      119.19      122.01      3.31 o
   4   9   5      194.61      212.62      6.58 o
   5   9   5       18.86       17.09      1.78 o
   6   9   5        0.05        2.58      2.99 o
   7   9   5        0.09        2.74      2.17 o
   8   9   5        3.08        3.05      3.34 o
  -5  10   5       20.39       20.07      4.87 o
  -4  10   5        5.97        3.91      2.49 o
  -3  10   5        0.46        4.27      2.83 o
  -2  10   5       22.77       32.59      5.58 o
  -1  10   5       19.74       19.08      1.64 o
   0  10   5      326.21      337.28     18.31 o
   1  10   5      648.36      655.51     26.84 o
   2  10   5      140.13      131.26      5.09 o
   3  10   5      237.54      236.69      8.39 o
   4  10   5       39.83       39.85      4.24 o
   5  10   5        3.02        3.06      0.99 o
   6  10   5      121.48      139.19      5.49 o
   7  10   5       22.27       23.59      2.18 o
   8  10   5        1.78        5.25      2.79 o
  -4  11   5        2.63        0.24      2.61 o
  -3  11   5       21.52       17.17      2.97 o
  -2  11   5        1.20        1.30      1.89 o
  -1  11   5       22.53       24.48      3.77 o
   0  11   5      158.33      161.31     10.77 o
   1  11   5        1.49        2.16      1.42 o
   2  11   5        0.71        1.22      0.75 o
   3  11   5      115.95      109.10      4.20 o
   4  11   5       13.10        8.04      0.97 o
   5  11   5       15.17       17.59      1.97 o
   6  11   5       42.29       40.48      2.79 o
   7  11   5        4.06        6.56      2.21 o
  -4  12   5        1.00        4.01      3.09 o
  -3  12   5       19.10       14.98      3.62 o
  -2  12   5       28.32       28.05      3.57 o
  -1  12   5        5.75        5.21      3.18 o
   0  12   5       12.47       17.62      3.10 o
   1  12   5        9.62       10.70      1.39 o
   2  12   5        7.99        9.05      1.92 o
   3  12   5        4.31        2.17      1.60 o
   4  12   5       27.80       29.24     11.81 o
   5  12   5       14.20       14.13      2.33 o
   6  12   5        6.02        7.86      2.15 o
   7  12   5        2.56       14.42      5.98 o
  -3  13   5       18.14       15.49      4.45 o
  -2  13   5        7.11        2.73      2.94 o
  -1  13   5      165.75      206.96     20.96 o
   0  13   5        3.71        6.26      4.95 o
   1  13   5        0.46        2.10      5.97 o
   2  13   5       34.04       38.15      3.14 o
   3  13   5       28.83       23.21      2.88 o
   4  13   5        5.12        7.48      3.38 o
   5  13   5        0.07       -1.18      1.72 o
   6  13   5        0.03        4.11      2.20 o
  -2  14   5       41.15       38.15      6.99 o
  -1  14   5        9.12       10.43      2.74 o
   0  14   5       16.90       20.86      3.88 o
   1  14   5       48.60       47.26      5.44 o
   2  14   5       17.38       11.95      3.98 o
   3  14   5        9.08       12.71      6.98 o
   4  14   5        2.37        3.35      2.15 o
   5  14   5        0.55        4.05      3.91 o
   0  15   5        1.58        2.48      2.85 o
   1  15   5        1.25        3.78      4.36 o
   2  15   5        0.07       -0.93      2.94 o
   3  15   5        0.02        2.84      6.63 o
   4  15   5       17.22       13.42      2.93 o
  -4 -12   6        0.00       -1.82      2.11 o
  -3 -12   6       12.53       16.19      3.38 o
  -2 -12   6        0.10        0.86      2.07 o
  -1 -12   6        0.25        4.14      4.38 o
   0 -12   6      102.52      115.89     13.11 o
   1 -12   6       35.20       49.19     21.66 o
  -5 -11   6        8.68       10.29      3.12 o
  -4 -11   6        9.97        5.22      3.62 o
  -3 -11   6       15.83       14.28      3.11 o
  -2 -11   6        5.49        5.06      3.18 o
  -1 -11   6        2.79       -0.59      2.36 o
   0 -11   6        3.75       12.04      4.60 o
   1 -11   6       32.71       35.51      5.57 o
   2 -11   6       37.11       42.43      7.79 o
  -6 -10   6        0.09       -4.01      4.01 o
  -5 -10   6       18.41       17.56      5.18 o
  -4 -10   6        5.01        1.74      1.93 o
  -3 -10   6        0.13        2.00      1.79 o
  -2 -10   6        0.59       -1.54      2.72 o
  -1 -10   6      128.07      135.63     11.14 o
   0 -10   6       12.25        7.57      2.58 o
   1 -10   6        1.64        3.30      4.15 o
   2 -10   6        3.42        6.36      3.29 o
   3 -10   6        5.02       27.13     13.93 o
  -6  -9   6       10.16        5.53      2.47 o
  -5  -9   6        4.54        8.07      2.58 o
  -4  -9   6        5.28        1.72      2.30 o
  -3  -9   6       30.09       32.76      2.90 o
  -2  -9   6       10.53        9.93      1.75 o
  -1  -9   6        5.68        4.59      1.63 o
   0  -9   6      105.10      106.28      6.86 o
   1  -9   6       19.16       19.98      1.95 o
   2  -9   6        5.73        5.21      2.44 o
   3  -9   6       68.15       72.95      4.46 o
   4  -9   6       13.78        9.07      6.03 o
  -7  -8   6        0.10        2.35      4.84 o
  -6  -8   6        2.74        2.54      1.83 o
  -5  -8   6        3.69        3.99      1.27 o
  -4  -8   6        1.84       -0.36      0.97 o
  -3  -8   6        6.83        5.25      1.16 o
  -2  -8   6       17.57       18.39      2.51 o
  -1  -8   6        0.31        1.36      1.08 o
   0  -8   6       97.12       87.69      4.52 o
   1  -8   6        0.02        2.63      1.97 o
   2  -8   6       76.24       73.32      5.92 o
   3  -8   6        8.93       10.27      2.44 o
   4  -8   6       16.51       15.17      3.02 o
   5  -8   6        5.41        5.06      2.29 o
  -7  -7   6        5.85        6.80      8.52 o
  -6  -7   6       54.09       56.77      4.88 o
  -5  -7   6        5.83        5.57      1.84 o
  -4  -7   6        0.69        0.41      0.92 o
  -3  -7   6       91.27       84.66      3.88 o
  -2  -7   6       22.98       21.00      2.16 o
  -1  -7   6       94.85       91.81      4.30 o
   0  -7   6     1180.10     1196.28     36.11 o
   1  -7   6      392.35      406.97     33.09 o
   2  -7   6        0.05       -1.17      1.17 o
   3  -7   6        5.76       11.08      5.96 o
   4  -7   6       59.96       69.54      4.39 o
   5  -7   6        2.81        1.88      2.06 o
   6  -7   6        4.51       11.09      3.63 o
  -7  -6   6        5.38        4.80      3.02 o
  -6  -6   6       34.68       30.51      2.96 o
  -5  -6   6       19.63       19.32      1.68 o
  -4  -6   6      136.28      150.99     14.17 o
  -3  -6   6       84.91       85.52      5.46 o
  -2  -6   6      162.46      159.83      7.79 o
  -1  -6   6      124.96      126.14      4.91 o
   0  -6   6       37.20       34.05      1.57 o
   1  -6   6        2.07        5.35      2.37 o
   2  -6   6        1.92        2.36      1.41 o
   3  -6   6        0.85        2.04      1.03 o
   4  -6   6       34.29       30.20      3.54 o
   5  -6   6        1.23        0.39      2.60 o
   6  -6   6        0.75        4.26      3.12 o
  -8  -5   6        0.56        8.44      6.75 o
  -7  -5   6        0.64        1.36      2.65 o
  -6  -5   6        4.22        6.15      2.07 o
  -5  -5   6       12.80       15.08      2.23 o
  -4  -5   6       21.76       24.55      3.27 o
  -3  -5   6        1.14        1.59      0.64 o
  -2  -5   6      199.99      199.32     11.37 o
  -1  -5   6       21.11       16.22      1.65 o
   0  -5   6      133.55      146.04      6.39 o
   1  -5   6      113.68      107.44      9.03 o
   2  -5   6       18.99       14.85      1.97 o
   3  -5   6        6.63       10.29      2.13 o
   4  -5   6       46.34       36.85      2.57 o
   5  -5   6       47.40       52.41      3.78 o
   6  -5   6        0.79        1.15      1.68 o
  -8  -4   6        0.32        2.33      4.32 o
  -7  -4   6       48.95       43.99      7.40 o
  -6  -4   6       20.21       21.42      2.32 o
  -5  -4   6       23.64       27.29      1.55 o
  -4  -4   6       43.11       42.09      5.72 o
  -3  -4   6       11.99       12.07      2.53 o
  -2  -4   6      226.52      247.68      8.10 o
  -1  -4   6      178.15      169.76      7.91 o
   0  -4   6        0.01        0.17      0.58 o
   1  -4   6        2.73        5.15      0.81 o
   2  -4   6        0.50       -0.29      0.77 o
   3  -4   6        4.45        6.42      1.45 o
   4  -4   6        3.81        2.59      0.90 o
   5  -4   6       58.07       58.16      3.88 o
   6  -4   6        2.71        2.78      2.86 o
   7  -4   6       23.36       24.76      5.20 o
  -8  -3   6        2.42        3.21      2.67 o
  -7  -3   6        0.14       -1.83      1.83 o
  -6  -3   6       30.52       33.31      2.36 o
  -5  -3   6       66.00       66.91      3.17 o
  -4  -3   6       24.71       25.23      1.92 o
  -3  -3   6      184.38      191.14      5.77 o
  -2  -3   6       37.07       40.72      1.37 o
  -1  -3   6        0.05        0.60      0.56 o
   0  -3   6      467.78      454.93     18.03 o
   1  -3   6      139.24      138.03      4.64 o
   2  -3   6      250.43      250.99      9.98 o
   3  -3   6      296.14      292.63     10.35 o
   4  -3   6        2.45        1.44      1.31 o
   5  -3   6        3.89        5.03      2.00 o
   6  -3   6       23.95       28.04      2.17 o
   7  -3   6        8.84       13.79      3.25 o
  -8  -2   6        5.79        5.13      2.25 o
  -7  -2   6        1.46        0.30      1.89 o
  -6  -2   6        0.92        1.44      0.87 o
  -5  -2   6        3.77        2.45      1.11 o
  -4  -2   6       64.40       63.21      2.74 o
  -3  -2   6       72.02       72.30      3.50 o
  -2  -2   6      763.87      804.07     24.82 o
  -1  -2   6      560.98      606.83     24.53 o
   0  -2   6      323.34      380.77     18.12 o
   1  -2   6       42.39       39.57      1.99 o
   2  -2   6       25.55       22.18      2.11 o
   3  -2   6        3.86        6.41      4.86 o
   4  -2   6      443.31      462.68     15.86 o
   5  -2   6       48.96       52.37      2.82 o
   6  -2   6        8.25        7.44      1.41 o
   7  -2   6        2.14        2.25      1.26 o
  -8  -1   6        1.01        5.93      2.21 o
  -7  -1   6        0.80        1.55      1.75 o
  -6  -1   6        0.79        0.71      0.91 o
  -5  -1   6        0.06        0.58      0.93 o
  -4  -1   6       57.64       59.81      2.01 o
  -3  -1   6       41.91       35.06      1.77 o
  -2  -1   6       87.49       89.79      3.76 o
  -1  -1   6       83.20       84.53      3.36 o
   0  -1   6      216.66      235.31     12.14 o
   1  -1   6        3.53        4.23      0.62 o
   2  -1   6     1134.91     1149.74     34.72 o
   3  -1   6        6.47        6.26      0.89 o
   4  -1   6        0.78        1.41      0.84 o
   5  -1   6       16.84       21.08      1.71 o
   6  -1   6       12.77       12.22      1.45 o
   7  -1   6       13.40       12.65      1.63 o
   8  -1   6        9.12        7.52      1.72 o
  -8   0   6        1.51        0.82      3.55 o
  -7   0   6        0.29       -0.44      2.70 o
  -6   0   6       19.24       17.85      3.51 o
  -5   0   6      144.28      149.76      4.98 o
  -4   0   6      208.97      215.96      5.65 o
  -3   0   6       18.81       20.00      0.73 o
  -2   0   6     1060.39     1095.05     24.13 o
  -1   0   6      122.80      124.62      3.53 o
   0   0   6       10.48        8.86      0.82 o
   1   0   6      102.54       93.86      4.21 o
   2   0   6       11.62       10.16      0.85 o
   3   0   6        7.36        6.21      0.78 o
   4   0   6      252.75      287.29      8.75 o
   5   0   6        1.75        3.08      2.36 o
   6   0   6       24.11       19.99      1.76 o
   7   0   6        0.86        1.38      1.25 o
   8   0   6        2.39        6.01      5.63 o
  -8   1   6        1.93        1.47      2.58 o
  -7   1   6       17.22       19.52      3.27 o
  -6   1   6       22.46       21.50      2.10 o
  -5   1   6        0.30        1.51      0.91 o
  -4   1   6      126.16      142.13      4.11 o
  -3   1   6      370.91      382.16      8.76 o
  -2   1   6       99.09      111.29      2.98 o
  -1   1   6     1573.75     1586.30     34.24 o
   0   1   6      438.18      436.33      9.65 o
   1   1   6      206.47      196.84      4.33 o
   2   1   6     1450.86     1448.86     28.23 o
   3   1   6      272.15      292.00      7.98 o
   4   1   6       38.63       39.41      1.64 o
   5   1   6       59.94       64.64      2.96 o
   6   1   6      191.77      207.01      9.26 o
   7   1   6        6.78        7.33      2.54 o
   8   1   6        0.24        6.36      3.57 o
  -8   2   6        6.56        6.38      6.69 o
  -7   2   6       11.47       18.92      4.19 o
  -6   2   6        0.10        0.45      1.21 o
  -5   2   6       14.29       12.50      2.10 o
  -4   2   6      112.26      105.10      4.57 o
  -3   2   6        6.09        5.10      0.65 o
  -2   2   6       94.00      101.16      2.53 o
  -1   2   6      456.61      464.30      9.57 o
   0   2   6     1111.41     1238.31     25.51 o
   1   2   6        7.76        7.09      0.51 o
   2   2   6      112.63      104.59      2.29 o
   3   2   6      101.86       89.90      2.69 o
   4   2   6       35.72       32.96      1.19 o
   5   2   6        0.90        2.22      0.86 o
   6   2   6        0.28       -0.22      1.41 o
   7   2   6        1.38        2.59      1.46 o
   8   2   6       20.17       28.05      9.67 o
  -7   3   6        0.87        0.76      2.36 o
  -6   3   6       22.81       21.55      2.62 o
  -5   3   6       46.69       47.02      5.56 o
  -4   3   6        0.27        0.51      1.06 o
  -3   3   6        8.17        5.16      0.63 o
  -2   3   6      297.34      297.44      6.54 o
  -1   3   6      473.81      496.15      9.88 o
   0   3   6      345.66      355.96      6.57 o
   1   3   6      705.99      676.54     11.44 o
   2   3   6       66.74       51.68      1.36 o
   3   3   6      168.48      174.56      4.99 o
   4   3   6       82.96       81.09      2.56 o
   5   3   6       90.76       90.43      3.57 o
   6   3   6       11.20       10.23      1.33 o
   7   3   6       32.97       26.40      4.11 o
   8   3   6        6.56       10.01      5.10 o
  -7   4   6        0.49        3.30      4.74 o
  -6   4   6        2.09       -1.30      3.07 o
  -5   4   6      111.34      119.90     12.62 o
  -4   4   6        1.15        6.25      3.21 o
  -3   4   6       87.49       83.11      3.46 o
  -2   4   6      501.81      511.48     14.11 o
  -1   4   6       58.34       50.65      1.14 o
   0   4   6      706.40      742.00     12.23 o
   1   4   6      512.48      473.11      7.16 o
   2   4   6       39.50       47.83      1.02 o
   3   4   6       30.54       28.09      1.01 o
   4   4   6       42.06       43.21      1.84 o
   5   4   6        8.10        7.85      0.61 o
   6   4   6        4.90        3.75      0.66 o
   7   4   6       49.97       47.35      2.80 o
   8   4   6        0.07        3.56      3.75 o
  -7   5   6        8.52        7.33      3.42 o
  -6   5   6        0.03       -0.35      2.61 o
  -5   5   6        4.52        3.06      2.81 o
  -4   5   6       35.62       34.10      3.22 o
  -3   5   6        2.74        2.61      0.87 o
  -2   5   6      163.48      159.51      4.26 o
  -1   5   6      553.30      531.85     11.60 o
   0   5   6       27.29       27.28      0.87 o
   1   5   6      129.94      123.15      2.08 o
   2   5   6      977.07     1026.10     18.24 o
   3   5   6        0.16        0.31      0.35 o
   4   5   6        9.35        8.69      0.46 o
   5   5   6       56.58       60.20      2.58 o
   6   5   6       13.42       12.44      1.53 o
   7   5   6       37.09       32.36      2.42 o
   8   5   6        9.48        5.42      1.86 o
  -7   6   6        1.29       -2.96      2.96 o
  -6   6   6        0.15        4.27      2.83 o
  -5   6   6       34.01       25.35      3.83 o
  -4   6   6       18.09       19.88      3.97 o
  -3   6   6      142.98      141.90      6.49 o
  -2   6   6       27.85       26.58      1.47 o
  -1   6   6       20.37       18.92      0.94 o
   0   6   6      463.76      462.21      9.57 o
   1   6   6       18.71       18.33      0.85 o
   2   6   6      117.64      120.77      4.86 o
   3   6   6      257.45      256.18      5.64 o
   4   6   6       35.10       35.33      1.74 o
   5   6   6        7.12        8.99      1.38 o
   6   6   6       16.12       16.88      1.76 o
   7   6   6        8.08        5.25      2.75 o
   8   6   6        5.11        7.35      3.13 o
  -6   7   6       55.69       46.64      6.09 o
  -5   7   6       48.72       55.33      6.80 o
  -4   7   6        0.25        1.76      2.60 o
  -3   7   6       79.02       78.56      4.17 o
  -2   7   6      138.49      138.26      5.70 o
  -1   7   6        3.81        3.26      0.67 o
   0   7   6      104.54       97.79      2.41 o
   1   7   6      446.76      472.91     11.62 o
   2   7   6       53.89       51.43      1.55 o
   3   7   6       24.20       24.89      1.20 o
   4   7   6       20.11       19.59      1.64 o
   5   7   6       15.58       16.47      1.40 o
   6   7   6       22.72       28.13      2.30 o
   7   7   6        8.95        9.38      1.61 o
   8   7   6        0.77        2.59      2.03 o
  -6   8   6        0.02        9.94      7.20 o
  -5   8   6        1.22       -1.64      2.59 o
  -4   8   6       57.90       64.57      6.65 o
  -3   8   6      355.80      360.47     25.19 o
  -2   8   6        2.91        0.70      1.04 o
  -1   8   6       60.09       54.91      3.33 o
   0   8   6      776.14      808.11     23.71 o
   1   8   6      376.95      400.61     12.85 o
   2   8   6      647.29      679.19     15.66 o
   3   8   6      217.67      227.24      6.17 o
   4   8   6        0.75        1.85      1.10 o
   5   8   6        3.14        2.46      0.87 o
   6   8   6       18.06       16.20      1.58 o
   7   8   6        1.72        0.60      1.30 o
   8   8   6        0.62        1.93      2.56 o
  -5   9   6       44.29       56.13      8.96 o
  -4   9   6       27.81       21.86      3.56 o
  -3   9   6       24.38       23.73      3.18 o
  -2   9   6      301.54      302.51     12.43 o
  -1   9   6      780.73      807.95     37.79 o
   0   9   6       49.84       41.42      1.93 o
   1   9   6      284.01      276.66      8.14 o
   2   9   6       16.33       17.11      0.99 o
   3   9   6        2.78        2.56      0.46 o
   4   9   6      239.25      268.88      8.35 o
   5   9   6      105.56      108.03      3.81 o
   6   9   6        0.28        2.66      1.25 o
   7   9   6        3.04        3.89      1.56 o
   8   9   6        0.58        2.17      4.36 o
  -5  10   6        2.86       -0.47      4.47 o
  -4  10   6       76.67       83.43      8.15 o
  -3  10   6        2.39        0.47      2.83 o
  -2  10   6       63.49       59.94      5.72 o
  -1  10   6        0.11        0.96      1.71 o
   0  10   6        5.56        6.00      1.50 o
   1  10   6       15.13       15.73      1.24 o
   2  10   6        0.11        0.95      0.89 o
   3  10   6        2.91        1.99      0.92 o
   4  10   6       59.50       60.28      2.63 o
   5  10   6        6.47        4.93      1.31 o
   6  10   6        6.69       11.57      1.77 o
   7  10   6        1.02        2.84      3.43 o
  -4  11   6       12.58       12.88      4.38 o
  -3  11   6        0.06        2.73      2.48 o
  -2  11   6       19.51       16.45      2.38 o
  -1  11   6        0.58       -0.35      2.85 o
   0  11   6        0.07        0.12      1.67 o
   1  11   6      111.24      101.38     10.08 o
   2  11   6       46.34       42.01      2.39 o
   3  11   6        7.51        9.94      1.72 o
   4  11   6       41.43       42.84      2.63 o
   5  11   6        8.72        8.03      1.35 o
   6  11   6        5.16        3.56      1.83 o
   7  11   6        0.61       -0.18      2.04 o
  -3  12   6       72.34       86.84     10.33 o
  -2  12   6       16.44       21.15      3.70 o
  -1  12   6        0.10       -0.24      1.43 o
   0  12   6       72.79       91.36      7.27 o
   1  12   6        0.65        1.79      2.04 o
   2  12   6       10.61       11.05      1.56 o
   3  12   6       12.02       14.74      2.96 o
   4  12   6        0.09        2.63      2.62 o
   5  12   6        0.02       -1.47      1.47 o
   6  12   6        8.33        8.11      2.53 o
   7  12   6        0.13        3.44      2.78 o
  -3  13   6        8.18        6.26      3.54 o
  -2  13   6       24.22       35.38      5.69 o
  -1  13   6        0.77        1.18      2.84 o
   0  13   6      106.94      108.82      7.25 o
   1  13   6       30.85       36.49      3.06 o
   2  13   6        6.11        5.67      1.28 o
   3  13   6        0.05        1.01      1.96 o
   4  13   6        8.39        6.30      2.03 o
   5  13   6        0.03       -0.77      1.80 o
   6  13   6       10.74        8.47      3.72 o
  -1  14   6       42.12       30.64      5.06 o
   0  14   6        5.35        7.16      2.17 o
   1  14   6       23.45       20.23      2.92 o
   2  14   6       76.75       89.00      8.90 o
   3  14   6       22.57       19.71      3.99 o
   4  14   6        4.27        4.25      4.80 o
   5  14   6        7.20        7.72      2.01 o
   0  15   6        0.22       -3.63      4.56 o
   1  15   6        1.21        6.65      4.15 o
   2  15   6        0.37        0.12      3.95 o
   3  15   6        0.00        3.18      4.73 o
  -3 -12   7       18.21       20.86      5.27 o
  -2 -12   7       15.06       15.55      2.16 o
  -1 -12   7        1.97        1.88      3.55 o
   0 -12   7        9.67       12.26      4.87 o
  -4 -11   7        5.03        2.09      4.08 o
  -3 -11   7       41.98       45.15      4.89 o
  -2 -11   7        0.67        2.35      3.06 o
  -1 -11   7        0.24        1.88      2.94 o
   0 -11   7        0.47        6.98      8.74 o
   1 -11   7       23.89       24.58      4.64 o
   2 -11   7       36.93       46.64      8.92 o
  -5 -10   7       11.36       11.73      3.05 o
  -4 -10   7        2.87        0.58      1.12 o
  -3 -10   7       55.91       56.33      4.90 o
  -2 -10   7       42.94       44.87      5.83 o
  -1 -10   7        9.76        7.45      2.85 o
   0 -10   7       22.89       30.39      4.80 o
   1 -10   7       28.76       23.63      7.19 o
   2 -10   7       10.89       10.15      4.71 o
   3 -10   7        3.16        7.80      4.86 o
  -6  -9   7        5.79        7.56      5.85 o
  -5  -9   7        0.96       -0.35      2.61 o
  -4  -9   7       13.83       15.14      2.92 o
  -3  -9   7       12.05       10.91      1.75 o
  -2  -9   7        8.94        6.26      2.72 o
  -1  -9   7       68.40       64.05      6.44 o
   0  -9   7       37.04       34.53      3.23 o
   1  -9   7        1.16        2.89      4.13 o
   2  -9   7        8.28        7.68      4.79 o
   3  -9   7       33.69       31.36      5.84 o
   4  -9   7        2.05        4.59      3.54 o
  -6  -8   7        2.15        1.34      1.70 o
  -5  -8   7       54.39       51.31      4.12 o
  -4  -8   7        2.40        1.92      1.53 o
  -3  -8   7        8.07        6.04      1.33 o
  -2  -8   7      145.01      164.97      9.18 o
  -1  -8   7       79.14       72.98      4.34 o
   0  -8   7       15.78        9.81      1.88 o
   1  -8   7       63.86       63.62     11.00 o
   2  -8   7        0.53        1.76      2.10 o
   3  -8   7        0.65        0.26      1.81 o
   4  -8   7       12.84       11.19      2.32 o
   5  -8   7        0.21        3.20      3.69 o
  -7  -7   7        4.07        8.03      2.77 o
  -6  -7   7        5.05        3.98      2.73 o
  -5  -7   7        3.23        6.54      2.31 o
  -4  -7   7        5.54        8.50      1.82 o
  -3  -7   7        3.36        1.38      0.78 o
  -2  -7   7       22.25       16.26      2.35 o
  -1  -7   7       11.30       12.40      1.29 o
   0  -7   7      177.98      161.20      7.68 o
   1  -7   7       45.04       36.50      3.58 o
   2  -7   7      237.60      237.77     11.99 o
   3  -7   7       12.53       11.34      2.32 o
   4  -7   7        0.11       -1.20      1.60 o
   5  -7   7        0.07        2.79     14.96 o
  -7  -6   7        0.05       -0.56      2.05 o
  -6  -6   7        0.13        3.45      2.15 o
  -5  -6   7        0.56       -0.47      1.61 o
  -4  -6   7        0.23        1.81      1.89 o
  -3  -6   7       47.58       43.92      3.96 o
  -2  -6   7        2.59        5.45      1.54 o
  -1  -6   7      141.44      147.28      6.53 o
   0  -6   7      471.72      499.35     20.65 o
   1  -6   7        0.54        2.31      1.12 o
   2  -6   7       44.72       25.54      3.37 o
   3  -6   7       95.40      104.10      6.41 o
   4  -6   7       18.46       13.53      3.51 o
   5  -6   7        0.70        4.91      1.94 o
   6  -6   7       48.49       54.74      5.29 o
  -7  -5   7       15.06       15.52      5.73 o
  -6  -5   7       11.83       12.42      2.82 o
  -5  -5   7        0.00        1.73      1.35 o
  -4  -5   7      204.74      194.74     11.77 o
  -3  -5   7       61.57       63.19      2.97 o
  -2  -5   7       35.42       33.67      3.67 o
  -1  -5   7       40.61       37.41      2.14 o
   0  -5   7       19.50       17.40      1.41 o
   1  -5   7        0.04        0.68      0.86 o
   2  -5   7       20.63       26.99      3.26 o
   3  -5   7       10.23       10.20      2.30 o
   4  -5   7       28.49       19.98      2.95 o
   5  -5   7        0.49       -0.41      1.62 o
   6  -5   7        0.68        5.00      2.76 o
  -7  -4   7        0.05       -1.57      2.83 o
  -6  -4   7        5.55        5.61      1.84 o
  -5  -4   7       15.35       15.03      4.51 o
  -4  -4   7      112.07      105.78      5.51 o
  -3  -4   7       62.47       68.55      4.32 o
  -2  -4   7        6.85        7.48      0.78 o
  -1  -4   7       60.69       62.42      5.58 o
   0  -4   7      278.92      270.32      9.43 o
   1  -4   7       53.04       44.94      2.85 o
   2  -4   7        2.21        1.24      1.19 o
   3  -4   7       57.01       56.67      3.72 o
   4  -4   7        2.49        2.92      0.99 o
   5  -4   7        0.11        0.65      1.29 o
   6  -4   7       33.94       39.83      4.25 o
   7  -4   7        2.65        2.73      7.22 o
  -8  -3   7        0.01        3.69      3.81 o
  -7  -3   7        5.77        3.14      2.81 o
  -6  -3   7       52.94       54.04      6.40 o
  -5  -3   7        8.64        9.90      1.50 o
  -4  -3   7       18.09       20.10      4.13 o
  -3  -3   7       57.25       58.60      3.83 o
  -2  -3   7        3.00        4.45      0.72 o
  -1  -3   7       33.02       29.60      1.70 o
   0  -3   7       36.00       34.82      1.87 o
   1  -3   7      385.20      388.17     12.95 o
   2  -3   7       27.79       26.70      2.75 o
   3  -3   7       10.74        9.16      1.44 o
   4  -3   7        6.13        7.95      2.30 o
   5  -3   7        0.49        0.34      6.93 o
   6  -3   7       59.16       58.13      4.56 o
   7  -3   7        2.33        3.80      3.90 o
  -8  -2   7        0.16        0.07      6.16 o
  -7  -2   7        1.86       -1.39      1.94 o
  -6  -2   7        9.98       11.03      3.35 o
  -5  -2   7       19.75       21.30      3.89 o
  -4  -2   7       66.87       69.80      3.75 o
  -3  -2   7       38.76       40.39      2.09 o
  -2  -2   7        5.09        5.03      0.57 o
  -1  -2   7      676.33      716.15     18.97 o
   0  -2   7      540.79      540.15     25.29 o
   1  -2   7       61.13       70.44      2.58 o
   2  -2   7      186.09      182.58     10.11 o
   3  -2   7       29.41       30.31      2.47 o
   4  -2   7        0.70        2.68      1.06 o
   5  -2   7       67.99       68.05      3.89 o
   6  -2   7      104.34      103.42      5.33 o
   7  -2   7        0.33        0.66      2.38 o
  -8  -1   7        1.12        1.04      2.89 o
  -7  -1   7       21.97       27.12      4.31 o
  -6  -1   7        2.47        1.08      0.88 o
  -5  -1   7      104.70      106.87      4.46 o
  -4  -1   7      598.32      657.21     40.72 o
  -3  -1   7        9.96        9.40      2.00 o
  -2  -1   7       43.51       47.73      2.04 o
  -1  -1   7      748.51      739.21     17.93 o
   0  -1   7        7.04        7.46      0.83 o
   1  -1   7       82.34       79.78      3.56 o
   2  -1   7      467.26      476.34     13.45 o
   3  -1   7        3.24        3.17      0.87 o
   4  -1   7      225.19      232.54      8.76 o
   5  -1   7       62.29       63.42      4.53 o
   6  -1   7       20.50       15.45      2.80 o
   7  -1   7       10.67       10.45      2.30 o
  -8   0   7        0.72        2.93      6.80 o
  -7   0   7        0.63        3.76      3.41 o
  -6   0   7       10.59       10.58      2.47 o
  -5   0   7        9.69        9.22      0.85 o
  -4   0   7       62.21       62.74      1.98 o
  -3   0   7      311.07      320.15     12.38 o
  -2   0   7       53.75       53.03      2.44 o
  -1   0   7        0.95        4.42      0.89 o
   0   0   7      261.46      254.58      5.92 o
   1   0   7      147.81      155.85      5.43 o
   2   0   7       29.34       25.50      1.12 o
   3   0   7      119.26      124.94      3.48 o
   4   0   7      166.96      181.41      8.12 o
   5   0   7       14.91       13.53      1.62 o
   6   0   7        0.16        2.19      0.96 o
   7   0   7        0.06        2.01      1.76 o
   8   0   7        6.35        5.40      2.49 o
  -8   1   7        2.14        2.17      5.56 o
  -7   1   7        3.72        2.28      2.01 o
  -6   1   7        1.16        1.54      1.29 o
  -5   1   7       34.31       32.28      3.30 o
  -4   1   7       11.47       11.03      0.97 o
  -3   1   7      253.80      261.36      7.70 o
  -2   1   7       68.63       86.40      2.70 o
  -1   1   7       77.73       79.38      2.43 o
   0   1   7      114.34      111.81      2.98 o
   1   1   7      289.51      267.58      5.10 o
   2   1   7       57.00       54.68      1.54 o
   3   1   7      136.50      138.67      4.31 o
   4   1   7      198.99      214.01      9.15 o
   5   1   7        6.10       10.52      1.60 o
   6   1   7      155.96      177.27      8.82 o
   7   1   7       22.85       23.66      2.71 o
   8   1   7        7.73        5.83      2.84 o
  -7   2   7       21.86       23.66      4.21 o
  -6   2   7        1.52        2.80      1.87 o
  -5   2   7        0.06       -1.23      2.30 o
  -4   2   7       67.95       71.67      3.82 o
  -3   2   7       26.46       25.73      2.36 o
  -2   2   7       80.66       82.18      2.57 o
  -1   2   7      702.61      701.34     15.77 o
   0   2   7      620.51      633.92     13.07 o
   1   2   7      124.32      132.46      2.92 o
   2   2   7      411.42      388.73      9.54 o
   3   2   7       15.85       13.61      0.84 o
   4   2   7        7.29        7.53      0.80 o
   5   2   7      112.90      114.03      5.46 o
   6   2   7       30.47       28.20      2.74 o
   7   2   7        3.64        3.76      1.38 o
   8   2   7       13.06        8.56      6.31 o
  -7   3   7        0.64        5.95      2.67 o
  -6   3   7        8.88        6.91      1.97 o
  -5   3   7       30.86       28.45      3.28 o
  -4   3   7      103.29      103.12      4.80 o
  -3   3   7       17.95       21.66      1.27 o
  -2   3   7       28.33       22.01      1.65 o
  -1   3   7      194.27      227.57      5.94 o
   0   3   7       53.16       64.79      1.54 o
   1   3   7      853.27      924.41     16.93 o
   2   3   7       63.47       64.60      1.70 o
   3   3   7       27.42       24.97      0.93 o
   4   3   7       16.67       18.80      2.03 o
   5   3   7       76.88       81.67      3.42 o
   6   3   7        4.97        4.32      1.36 o
   7   3   7        1.17        3.14      1.62 o
   8   3   7       35.46       58.29     23.53 o
  -7   4   7        4.26        0.70      2.83 o
  -6   4   7        9.75        5.42      4.35 o
  -5   4   7       32.90       27.70      4.92 o
  -4   4   7      267.77      278.48     17.85 o
  -3   4   7        6.21        7.27      4.87 o
  -2   4   7       58.70       59.52      2.03 o
  -1   4   7     1129.78     1139.07     23.46 o
   0   4   7      146.18      154.44      3.19 o
   1   4   7      151.61      160.30      3.19 o
   2   4   7       19.24       20.67      0.97 o
   3   4   7      327.48      346.77      9.40 o
   4   4   7       11.53       13.34      0.86 o
   5   4   7      111.35      122.33      3.96 o
   6   4   7        4.56        2.86      0.93 o
   7   4   7        0.96        1.38      1.42 o
   8   4   7       10.97       12.18      2.78 o
  -7   5   7       10.37       13.03      4.87 o
  -6   5   7       41.73       43.56      4.88 o
  -5   5   7       36.02       29.32      3.65 o
  -4   5   7        5.95        5.24      1.74 o
  -3   5   7      230.51      235.08     14.12 o
  -2   5   7      336.72      350.54     10.13 o
  -1   5   7       40.88       45.98      1.16 o
   0   5   7      183.77      182.12      3.56 o
   1   5   7      910.98      953.90     16.83 o
   2   5   7      288.36      308.23      5.79 o
   3   5   7       39.84       33.32      1.22 o
   4   5   7       14.29       13.90      0.91 o
   5   5   7        5.76        4.20      0.95 o
   6   5   7        0.87        0.39      1.02 o
   7   5   7        0.83        3.68      1.98 o
   8   5   7        0.00        2.65      2.16 o
  -6   6   7        0.65       -0.24      3.56 o
  -5   6   7       20.07       23.11      4.28 o
  -4   6   7       42.21       49.19      5.64 o
  -3   6   7        0.10       -0.30      1.53 o
  -2   6   7       45.97       46.18      1.72 o
  -1   6   7        0.60        0.54      0.70 o
   0   6   7       61.80       62.47      1.49 o
   1   6   7       72.03       66.38      1.67 o
   2   6   7       19.48       16.13      0.63 o
   3   6   7        0.01       -0.21      0.29 o
   4   6   7      214.32      234.84      6.58 o
   5   6   7        0.90        2.11      1.05 o
   6   6   7        0.67       -0.64      0.98 o
   7   6   7        0.95        2.18      1.69 o
   8   6   7        0.72        4.47      5.87 o
  -6   7   7        8.95        4.49      3.69 o
  -5   7   7       58.21       55.16      5.97 o
  -4   7   7        5.89        5.21      2.58 o
  -3   7   7       61.90       53.25      5.20 o
  -2   7   7      374.51      387.10     13.05 o
  -1   7   7       32.05       31.20      1.68 o
   0   7   7      828.96      851.13     20.18 o
   1   7   7      306.42      313.74      7.64 o
   2   7   7       16.38       13.84      0.67 o
   3   7   7        0.97        2.00      0.49 o
   4   7   7       26.89       25.24      1.32 o
   5   7   7       23.70       25.55      1.79 o
   6   7   7        3.87        4.21      1.54 o
   7   7   7        0.05       -0.13      1.61 o
   8   7   7       15.33       14.18      2.82 o
  -6   8   7        0.48        2.00      5.42 o
  -5   8   7       11.66       10.64      4.40 o
  -4   8   7       49.98       59.77      5.38 o
  -3   8   7       95.91       99.13     15.03 o
  -2   8   7      449.95      451.07     17.35 o
  -1   8   7      299.53      318.09      8.19 o
   0   8   7      184.11      183.83      4.90 o
   1   8   7        3.98        3.75      0.63 o
   2   8   7      878.67      920.58     25.43 o
   3   8   7       59.59       59.95      2.12 o
   4   8   7       98.05       98.26      3.99 o
   5   8   7       17.42       18.50      1.83 o
   6   8   7        2.15        2.33      1.30 o
   7   8   7        0.00        1.19      2.07 o
   8   8   7        1.38        2.60      2.34 o
  -5   9   7        5.75        5.21      5.46 o
  -4   9   7       13.68       14.90      3.52 o
  -3   9   7       50.97       52.29      6.14 o
  -2   9   7      135.61      134.67     10.02 o
  -1   9   7       10.50        9.47      1.17 o
   0   9   7      122.88      125.95      4.90 o
   1   9   7        0.98        0.68      1.85 o
   2   9   7       52.30       53.35      2.21 o
   3   9   7       49.79       50.76      1.78 o
   4   9   7        2.29        1.57      0.70 o
   5   9   7       33.47       39.30      2.22 o
   6   9   7       55.84       62.04      3.36 o
   7   9   7       12.50        7.62      2.03 o
  -5  10   7        2.65        0.70      6.11 o
  -4  10   7       13.83       20.86     12.21 o
  -3  10   7        2.35        1.76      2.71 o
  -2  10   7       20.05       23.31      4.73 o
  -1  10   7      100.66      100.52      8.50 o
   0  10   7      119.22      110.33      5.39 o
   1  10   7        4.49        5.76      0.87 o
   2  10   7       65.17       60.71      2.48 o
   3  10   7        9.86       10.75      1.30 o
   4  10   7       55.55       48.41      2.27 o
   5  10   7        4.63        3.80      1.00 o
   6  10   7        0.51        2.76      1.69 o
   7  10   7        1.34        5.72      6.00 o
  -4  11   7        1.30        2.73      2.94 o
  -3  11   7       17.93       11.73      4.17 o
  -2  11   7        2.10        0.84      4.03 o
  -1  11   7        0.75        0.47      2.47 o
   0  11   7        1.09        1.63      2.13 o
   1  11   7       16.68       15.55      1.83 o
   2  11   7        0.49        0.24      0.85 o
   3  11   7       14.31       13.99      1.40 o
   4  11   7      121.75      133.58      5.23 o
   5  11   7        5.39        4.18      1.23 o
   6  11   7       11.68       13.22      2.78 o
   7  11   7        0.70        0.00      1.81 o
  -3  12   7        2.37       -0.70      2.59 o
  -2  12   7       92.40       92.41      8.99 o
  -1  12   7       30.91       32.09      3.70 o
   0  12   7        9.87       11.84      1.75 o
   1  12   7       41.20       46.95      3.83 o
   2  12   7        0.70        1.67      1.25 o
   3  12   7        0.45        2.33      1.81 o
   4  12   7       99.22      102.62      6.00 o
   5  12   7       21.65       19.96      2.19 o
   6  12   7       17.81       18.58      2.85 o
  -2  13   7        3.40        5.21      3.57 o
  -1  13   7       17.50       16.90      3.67 o
   0  13   7       67.33       63.60      5.68 o
   1  13   7       19.75       17.70      3.61 o
   2  13   7      100.27      112.77      9.26 o
   3  13   7        7.07        8.59      2.11 o
   4  13   7        2.20        5.50      2.35 o
   5  13   7        0.60        1.73      2.17 o
   6  13   7       25.77       28.03      4.88 o
  -1  14   7        0.66       -0.24      2.98 o
   0  14   7       46.00       53.39     12.19 o
   1  14   7        2.69        0.41      2.24 o
   2  14   7       15.00       17.89      4.11 o
   3  14   7       19.51       18.67      3.43 o
   4  14   7       29.49       34.31      4.47 o
   5  14   7        4.49        5.11      3.58 o
   1  15   7        2.40        8.18      5.47 o
   2  15   7        0.05        5.57     11.34 o
   3  15   7        0.20       -0.93      2.83 o
  -3 -11   8        4.27       17.17      5.58 o
  -2 -11   8       54.91       63.14      6.20 o
  -1 -11   8        0.20        4.82      6.02 o
   0 -11   8        0.04       -2.58      2.58 o
   1 -11   8       17.45       18.64      4.88 o
  -5 -10   8        2.25       -3.42      4.02 o
  -4 -10   8        0.09       -1.54      2.97 o
  -3 -10   8       36.50       31.60      4.52 o
  -2 -10   8       25.36       19.04      2.84 o
  -1 -10   8        0.01        5.57      9.80 o
   0 -10   8        0.03        0.24      3.22 o
   1 -10   8       35.80       40.75      6.80 o
   2 -10   8        7.68        7.09      5.21 o
  -5  -9   8        5.43       13.35      3.42 o
  -4  -9   8       34.17       40.75      5.97 o
  -3  -9   8        4.48        5.20      2.35 o
  -2  -9   8       30.04       29.44      5.31 o
  -1  -9   8        0.35        0.31      1.88 o
   0  -9   8       15.73       18.46      2.82 o
   1  -9   8       25.51       22.87      2.43 o
   2  -9   8        0.21        7.57      3.29 o
   3  -9   8       18.73       24.37      5.69 o
  -6  -8   8        1.65        4.20      2.60 o
  -5  -8   8        8.00        9.34      5.05 o
  -4  -8   8        7.51        6.58      2.04 o
  -3  -8   8       18.60       23.02      3.51 o
  -2  -8   8       81.13       78.35      8.09 o
  -1  -8   8       33.17       35.60      2.47 o
   0  -8   8        6.40        4.70      1.83 o
   1  -8   8       15.51       15.09      2.46 o
   2  -8   8       34.44       43.40      4.57 o
   3  -8   8        3.64       -1.23      4.56 o
   4  -8   8        2.27        5.20      4.86 o
  -6  -7   8        0.16        2.82      2.78 o
  -5  -7   8       11.05        8.05      3.76 o
  -4  -7   8       11.15        8.83      1.45 o
  -3  -7   8        0.70        2.93      1.01 o
  -2  -7   8        0.08        0.39      1.00 o
  -1  -7   8        3.44        6.01      3.03 o
   0  -7   8        0.01        1.66      2.00 o
   1  -7   8       71.91       66.11      8.42 o
   2  -7   8        5.71        6.19      1.59 o
   3  -7   8        9.24        9.11      2.18 o
   4  -7   8       44.50       42.52      6.87 o
   5  -7   8        7.34       11.35      3.54 o
  -7  -6   8        3.75        2.40      6.21 o
  -6  -6   8       47.93       50.31      4.94 o
  -5  -6   8        1.17       -0.12      1.84 o
  -4  -6   8        2.78        0.20      1.41 o
  -3  -6   8        4.40        3.53      0.79 o
  -2  -6   8      105.88      108.53      4.54 o
  -1  -6   8       77.98       72.18      4.70 o
   0  -6   8      132.35      135.01      6.67 o
   1  -6   8        2.21        5.70      2.59 o
   2  -6   8        2.22        6.19      1.49 o
   3  -6   8       21.08       13.95      2.59 o
   4  -6   8        7.62       10.87      2.28 o
   5  -6   8        2.74        2.96      2.29 o
  -7  -5   8        2.05        5.88      2.06 o
  -6  -5   8       12.18        9.26      5.17 o
  -5  -5   8        7.39        6.83      1.71 o
  -4  -5   8       27.41       17.52      3.91 o
  -3  -5   8        4.99        4.99      1.18 o
  -2  -5   8       79.97       73.25      3.34 o
  -1  -5   8        0.39        1.34      1.89 o
   0  -5   8      208.64      219.51     10.14 o
   1  -5   8      103.21      102.85      5.34 o
   2  -5   8       13.59        9.80      3.49 o
   3  -5   8        3.12        7.57      2.71 o
   4  -5   8        5.20        3.07      1.31 o
   5  -5   8        0.02       -1.79      2.18 o
   6  -5   8        0.37        1.53      4.13 o
  -7  -4   8        0.60        5.63      5.97 o
  -6  -4   8        5.26        9.59      4.19 o
  -5  -4   8        5.50        8.36      1.70 o
  -4  -4   8       16.60       19.45      2.48 o
  -3  -4   8        0.02        0.07      1.12 o
  -2  -4   8       21.72       23.69      1.02 o
  -1  -4   8      398.74      438.11     34.68 o
   0  -4   8        4.70        4.03      1.11 o
   1  -4   8        0.10        2.68      1.36 o
   2  -4   8       43.34       41.09      3.05 o
   3  -4   8       60.80       50.21      3.75 o
   4  -4   8        8.68        3.95      2.42 o
   5  -4   8       43.46       41.36      3.48 o
   6  -4   8        0.24        0.08      2.74 o
  -7  -3   8        0.21        1.46      2.35 o
  -6  -3   8       13.07       16.19      2.44 o
  -5  -3   8       24.44       23.92      3.25 o
  -4  -3   8        0.06        1.69      2.07 o
  -3  -3   8      231.58      263.57     15.89 o
  -2  -3   8        0.39        0.65      0.53 o
  -1  -3   8       12.28       13.50      4.38 o
   0  -3   8      343.16      360.87     12.73 o
   1  -3   8       10.19        8.56      1.20 o
   2  -3   8       15.40       18.12      1.92 o
   3  -3   8      117.26      119.36      5.87 o
   4  -3   8       17.40       13.33      1.55 o
   5  -3   8       11.75       10.00      1.38 o
   6  -3   8       15.98       17.95      3.12 o
   7  -3   8        0.25       -2.02      2.02 o
  -7  -2   8        0.95        2.99      7.02 o
  -6  -2   8      159.30      161.93     10.71 o
  -5  -2   8       24.78       25.75      2.38 o
  -4  -2   8       18.82       17.08      3.83 o
  -3  -2   8        1.45        3.68      1.67 o
  -2  -2   8        0.09        1.10      1.48 o
  -1  -2   8       89.86       90.56      4.47 o
   0  -2   8      243.86      249.41      8.38 o
   1  -2   8      157.03      154.29      5.28 o
   2  -2   8       13.35       18.95      1.96 o
   3  -2   8       37.50       33.11      2.30 o
   4  -2   8      108.40      106.04      5.76 o
   5  -2   8       25.89       20.50      1.66 o
   6  -2   8        8.60        8.37      1.98 o
   7  -2   8        1.71        4.82      4.03 o
  -7  -1   8        1.13        0.44      1.71 o
  -6  -1   8        1.65       -0.30      1.17 o
  -5  -1   8       15.66       14.91      2.17 o
  -4  -1   8        0.20       -0.40      1.05 o
  -3  -1   8      290.58      312.48     16.57 o
  -2  -1   8       14.28       15.94      1.52 o
  -1  -1   8       84.82       96.29      4.03 o
   0  -1   8      301.11      300.51     10.01 o
   1  -1   8       12.28       10.89      1.14 o
   2  -1   8      314.02      320.09     10.88 o
   3  -1   8      134.76      142.91      6.91 o
   4  -1   8        0.94        3.13      1.37 o
   5  -1   8        0.35       -0.63      1.04 o
   6  -1   8       10.02        9.31      1.84 o
   7  -1   8        6.35        4.58      2.15 o
  -7   0   8        0.02        2.86      2.15 o
  -6   0   8        5.60        8.91      3.13 o
  -5   0   8       18.55       22.29      2.84 o
  -4   0   8       90.14       94.51      4.33 o
  -3   0   8       16.61       17.54      1.29 o
  -2   0   8      117.54      115.17      4.29 o
  -1   0   8      442.48      465.96     14.85 o
   0   0   8       64.54       62.11      2.53 o
   1   0   8      341.43      338.63     17.64 o
   2   0   8       35.27       33.38      1.79 o
   3   0   8       14.87       16.88      2.48 o
   4   0   8      249.83      271.92     18.26 o
   5   0   8      141.91      147.31     10.77 o
   6   0   8       14.27       13.56      2.24 o
   7   0   8       10.17       10.16      2.63 o
  -7   1   8        4.06        3.35      5.33 o
  -6   1   8        1.78        1.83      1.80 o
  -5   1   8       46.32       42.33      4.55 o
  -4   1   8      221.26      227.20      8.99 o
  -3   1   8       51.44       57.19      2.70 o
  -2   1   8      181.94      175.67      5.88 o
  -1   1   8        1.73        1.48      0.53 o
   0   1   8       64.74       57.04      1.81 o
   1   1   8      160.80      157.88      4.87 o
   2   1   8       86.35       76.36      2.13 o
   3   1   8       34.92       32.73      1.24 o
   4   1   8      213.84      226.03      9.85 o
   5   1   8       57.89       59.35      3.92 o
   6   1   8       32.29       35.56      2.27 o
   7   1   8        1.24       -0.24      3.18 o
   8   1   8        5.22        4.36      3.24 o
  -7   2   8        7.66        6.61      2.91 o
  -6   2   8       25.26       33.17      3.47 o
  -5   2   8        0.69        1.27      2.83 o
  -4   2   8        0.85        0.52      0.84 o
  -3   2   8       74.89       86.58      3.65 o
  -2   2   8      244.07      255.46     10.26 o
  -1   2   8       68.91       69.43      2.20 o
   0   2   8       24.07       18.88      0.97 o
   1   2   8        9.88       11.55      0.62 o
   2   2   8       26.51       32.67      1.26 o
   3   2   8       18.69       14.91      0.95 o
   4   2   8       21.87       19.83      1.44 o
   5   2   8       60.04       69.52      3.90 o
   6   2   8       40.95       38.13      2.37 o
   7   2   8        4.15        3.05      2.39 o
   8   2   8        0.18        3.42      2.72 o
  -7   3   8        3.42        2.50      4.61 o
  -6   3   8       83.97       92.86      6.97 o
  -5   3   8        0.35        1.54      2.13 o
  -4   3   8        0.46        0.28      1.24 o
  -3   3   8      202.08      217.25      6.72 o
  -2   3   8      228.46      250.94      7.73 o
  -1   3   8       14.02       13.30      0.97 o
   0   3   8      158.58      142.84      4.50 o
   1   3   8       38.10       33.85      1.16 o
   2   3   8      238.42      245.70      6.20 o
   3   3   8      728.39      755.28     19.65 o
   4   3   8       37.67       35.80      2.03 o
   5   3   8        0.33        0.37      0.83 o
   6   3   8       42.33       45.19      3.26 o
   7   3   8        2.20       -1.01      2.20 o
   8   3   8       23.25       22.50      8.32 o
  -7   4   8        0.87        3.42      3.18 o
  -6   4   8        7.00        5.94      2.49 o
  -5   4   8       47.42       48.88      5.17 o
  -4   4   8      107.48      114.35      8.42 o
  -3   4   8        9.05        6.16      0.78 o
  -2   4   8      216.87      221.62      7.20 o
  -1   4   8        1.62        0.49      0.68 o
   0   4   8      954.09     1002.04     20.90 o
   1   4   8      260.56      256.13      5.30 o
   2   4   8       85.94       95.84      2.91 o
   3   4   8       12.20       12.25      0.96 o
   4   4   8        8.82        8.76      1.36 o
   5   4   8       16.10       15.82      0.89 o
   6   4   8        5.62        6.36      1.63 o
   7   4   8        1.29        0.48      1.57 o
   8   4   8       31.10       41.13      6.65 o
  -6   5   8        0.56        3.67      4.24 o
  -5   5   8        5.01        6.65      2.02 o
  -4   5   8        0.45       -0.06      1.50 o
  -3   5   8       58.58       53.85      2.87 o
  -2   5   8       90.55       93.23      4.74 o
  -1   5   8      533.06      554.92     12.96 o
   0   5   8       77.66       88.29      2.57 o
   1   5   8        5.15        3.44      0.65 o
   2   5   8      385.29      399.28      9.03 o
   3   5   8      195.70      194.91      6.03 o
   4   5   8        0.20        0.35      0.44 o
   5   5   8        0.01        0.97      0.77 o
   6   5   8        3.53        2.44      1.49 o
   7   5   8        3.24        5.54      2.17 o
   8   5   8       27.99       28.77      4.32 o
  -6   6   8        8.57        6.87      4.73 o
  -5   6   8       88.29       69.39      7.06 o
  -4   6   8       49.12       40.61      4.71 o
  -3   6   8        9.07        7.04      1.34 o
  -2   6   8      627.47      678.16     23.88 o
  -1   6   8        2.61        1.79      0.50 o
   0   6   8        1.74        1.50      0.59 o
   1   6   8        0.26        0.53      0.57 o
   2   6   8        9.86        8.60      0.62 o
   3   6   8       21.00       18.34      0.94 o
   4   6   8        2.50        1.27      0.38 o
   5   6   8       55.27       57.77      3.41 o
   6   6   8       63.84       71.47      3.68 o
   7   6   8       24.46       23.83      2.56 o
   8   6   8        2.03        1.84      2.38 o
  -6   7   8        0.77       -2.13      3.30 o
  -5   7   8       30.40       36.29      5.90 o
  -4   7   8      178.38      193.73     17.56 o
  -3   7   8       83.69       93.45      7.23 o
  -2   7   8       97.17      103.25      4.77 o
  -1   7   8      136.07      141.23      4.69 o
   0   7   8      432.92      441.65     10.67 o
   1   7   8      149.91      144.01      4.41 o
   2   7   8      295.90      307.11      6.72 o
   3   7   8       77.64       87.83      2.85 o
   4   7   8        3.11        4.10      0.69 o
   5   7   8       48.61       47.90      2.80 o
   6   7   8        5.15        6.66      1.75 o
   7   7   8        0.75        3.76      2.58 o
   8   7   8        0.07        6.40     10.54 o
  -5   8   8        1.31        4.01      4.69 o
  -4   8   8       16.29       15.93      4.86 o
  -3   8   8       25.25       21.53      2.48 o
  -2   8   8        1.48        1.07      0.80 o
  -1   8   8       21.25       23.77      1.24 o
   0   8   8       11.06        8.86      0.70 o
   1   8   8       15.36       13.60      1.19 o
   2   8   8        1.39        1.26      0.44 o
   3   8   8       49.73       54.19      2.47 o
   4   8   8       98.85       99.76      4.45 o
   5   8   8        5.22        3.82      1.20 o
   6   8   8       11.91       11.94      1.91 o
   7   8   8        5.57        4.67      2.31 o
  -5   9   8        0.03        2.48      4.49 o
  -4   9   8        0.09        1.76      5.43 o
  -3   9   8       13.16        8.75      2.83 o
  -2   9   8       48.93       42.97      3.22 o
  -1   9   8        4.07        3.53      0.86 o
   0   9   8       94.47       85.17      3.77 o
   1   9   8       62.48       57.27      2.24 o
   2   9   8        1.17        2.54      1.06 o
   3   9   8        5.60        4.34      0.62 o
   4   9   8       54.20       54.20      2.68 o
   5   9   8        5.83        9.29      1.33 o
   6   9   8        9.54        9.77      2.38 o
   7   9   8        9.39       11.24      2.58 o
  -4  10   8       24.48       24.16      6.95 o
  -3  10   8        0.37       -3.20      3.20 o
  -2  10   8       46.28       55.81      6.34 o
  -1  10   8       84.52       76.81      6.29 o
   0  10   8       15.13       15.20      1.87 o
   1  10   8       26.28       19.75      1.30 o
   2  10   8      170.62      164.47      6.72 o
   3  10   8        3.76        3.75      0.90 o
   4  10   8       32.04       30.77      1.83 o
   5  10   8        0.66        3.03      3.30 o
   6  10   8        0.89        1.43      1.42 o
   7  10   8        0.07        1.25      2.33 o
  -4  11   8       49.81       49.04      6.86 o
  -3  11   8        0.13        0.70      3.17 o
  -2  11   8       17.90       18.92      3.78 o
  -1  11   8       51.65       57.77      5.12 o
   0  11   8        7.40        6.14      1.95 o
   1  11   8        9.71       11.02      3.03 o
   2  11   8      117.17      119.90      6.36 o
   3  11   8       10.64        6.49      1.22 o
   4  11   8        0.11        1.79      1.21 o
   5  11   8        0.20        0.82      1.23 o
   6  11   8        5.39        5.03      2.99 o
   7  11   8        8.52        8.20      8.75 o
  -3  12   8       40.44       35.90      6.52 o
  -2  12   8        3.74        3.54      4.51 o
  -1  12   8       47.08       46.04      6.05 o
   0  12   8       45.61       50.95      7.44 o
   1  12   8        3.25        2.30      2.25 o
   2  12   8       11.05       10.93      1.93 o
   3  12   8        6.73        9.80      3.55 o
   4  12   8        3.21        3.91      2.12 o
   5  12   8        7.78       10.50      2.18 o
   6  12   8        0.37        0.32      2.12 o
  -2  13   8       55.84       62.84      8.80 o
  -1  13   8        0.03        0.20      2.36 o
   0  13   8        0.34       -1.14      1.49 o
   1  13   8       36.51       34.75      3.84 o
   2  13   8       34.02       32.34     11.51 o
   3  13   8       48.69       61.02      6.95 o
   4  13   8       26.67       29.17      5.61 o
   5  13   8        5.38        5.79      3.44 o
  -1  14   8       32.33       34.19      5.07 o
   0  14   8        1.24        1.20      2.84 o
   1  14   8        0.14        7.21      6.26 o
   2  14   8        0.93        0.84      2.61 o
   3  14   8        9.59       10.54      2.83 o
   4  14   8        2.42        5.44      3.18 o
  -3 -10   9        4.38        5.68      4.14 o
  -2 -10   9       19.44       15.84      3.29 o
  -1 -10   9       26.28       29.56     11.12 o
   0 -10   9        9.35        5.42      4.60 o
   1 -10   9        4.38       14.82      5.36 o
  -5  -9   9        2.02        1.54      3.43 o
  -4  -9   9       12.10        6.98      3.45 o
  -3  -9   9       12.91       15.84      3.63 o
  -2  -9   9        0.44       -0.58      2.00 o
  -1  -9   9        7.35        6.36      1.94 o
   0  -9   9       21.88       16.98      6.46 o
   1  -9   9        0.64       -1.76      3.06 o
   2  -9   9        1.58        4.27      2.97 o
  -5  -8   9        1.57        5.68      4.51 o
  -4  -8   9        0.05        1.06      2.97 o
  -3  -8   9       12.08       13.35      3.10 o
  -2  -8   9        0.04       -0.89      1.80 o
  -1  -8   9        6.26        9.28      2.46 o
   0  -8   9        3.22        4.14      3.26 o
   1  -8   9       26.98       29.54      4.00 o
   2  -8   9        1.16        0.15      1.77 o
   3  -8   9        9.79        9.63      1.96 o
  -6  -7   9        0.23        0.08      3.25 o
  -5  -7   9        0.00        1.79      5.85 o
  -4  -7   9       26.74       27.13      3.63 o
  -3  -7   9        5.72        5.24      2.42 o
  -2  -7   9       13.22       12.31      1.66 o
  -1  -7   9       37.54       41.81      3.86 o
   0  -7   9      117.93      106.62      8.55 o
   1  -7   9       14.79       14.56      1.83 o
   2  -7   9       52.07       65.02      5.51 o
   3  -7   9        1.31        0.42      2.12 o
   4  -7   9        5.55        3.54      2.73 o
  -6  -6   9        1.11        0.68      2.80 o
  -5  -6   9        0.15        2.18      3.01 o
  -4  -6   9        5.71        8.05      2.47 o
  -3  -6   9        4.36        7.40      1.57 o
  -2  -6   9       22.70       20.42      2.73 o
  -1  -6   9       48.95       49.71      4.33 o
   0  -6   9       36.45       31.86      3.83 o
   1  -6   9       92.00       87.11     10.55 o
   2  -6   9       21.30       17.86      3.01 o
   3  -6   9       11.67        7.00      2.72 o
   4  -6   9        6.29        4.28      3.10 o
   5  -6   9        3.63        6.50      2.20 o
  -6  -5   9        0.19        9.09     24.86 o
  -5  -5   9        7.21        6.08      2.65 o
  -4  -5   9       78.76       94.93      6.57 o
  -3  -5   9        9.49       10.46      1.56 o
  -2  -5   9       62.37       59.50      3.21 o
  -1  -5   9      153.36      147.92      8.51 o
   0  -5   9        8.22        6.79      1.92 o
   1  -5   9      237.06      226.93     20.36 o
   2  -5   9       66.43       53.52      4.04 o
   3  -5   9       86.57       76.66      4.76 o
   4  -5   9        0.16       -0.66      1.96 o
   5  -5   9        7.24        9.54      2.44 o
  -7  -4   9       11.13        6.57      2.85 o
  -6  -4   9       20.20       21.48      3.48 o
  -5  -4   9        9.38       10.04      1.71 o
  -4  -4   9        1.53        2.79      2.06 o
  -3  -4   9       65.08       64.17      3.57 o
  -2  -4   9      117.41      124.52      4.96 o
  -1  -4   9        5.72        4.21      1.34 o
   0  -4   9        5.35        6.70      1.70 o
   1  -4   9      179.84      181.14     10.44 o
   2  -4   9       61.57       51.16      3.19 o
   3  -4   9       43.51       40.90      3.43 o
   4  -4   9        0.69        0.71      1.95 o
   5  -4   9        0.66        4.88      2.98 o
   6  -4   9        1.09        0.99      6.09 o
  -7  -3   9        0.06       -0.05      4.32 o
  -6  -3   9        1.23        0.64      1.08 o
  -5  -3   9        1.09        4.67      2.19 o
  -4  -3   9        0.28        0.61      1.59 o
  -3  -3   9       22.61       22.68      2.38 o
  -2  -3   9        5.38        5.71      0.59 o
  -1  -3   9       16.25       17.60      2.22 o
   0  -3   9       23.65       26.58      2.39 o
   1  -3   9       40.86       35.26      4.22 o
   2  -3   9      152.74      142.85      5.96 o
   3  -3   9       24.17       15.58      2.58 o
   4  -3   9      123.77      123.76      7.60 o
   5  -3   9        0.00        0.33      1.45 o
   6  -3   9        0.27        0.33      2.16 o
  -7  -2   9        6.54       11.10      4.75 o
  -6  -2   9        0.15       -1.80      1.80 o
  -5  -2   9       36.80       44.15      5.20 o
  -4  -2   9        2.91        3.10      1.44 o
  -3  -2   9        2.14        0.71      1.32 o
  -2  -2   9      181.82      191.45     11.51 o
  -1  -2   9        5.78        6.30      2.95 o
   0  -2   9      398.56      390.83     15.85 o
   1  -2   9      153.21      163.68      7.61 o
   2  -2   9       17.28       21.25      2.07 o
   3  -2   9       19.80       19.69      2.41 o
   4  -2   9       96.16       89.00      5.07 o
   5  -2   9        1.96        2.29      1.94 o
   6  -2   9        1.56        4.04      3.09 o
  -7  -1   9        1.54       -1.22      2.16 o
  -6  -1   9        3.83        3.07      2.54 o
  -5  -1   9        5.19        6.57      1.40 o
  -4  -1   9        5.82        5.57      1.59 o
  -3  -1   9       27.45       26.98      2.06 o
  -2  -1   9       30.37       29.51      4.59 o
  -1  -1   9      187.72      192.19      7.02 o
   0  -1   9       36.21       34.93      2.54 o
   1  -1   9        4.18        7.91      2.55 o
   2  -1   9      646.00      682.04     33.97 o
   3  -1   9       16.20       14.22      1.47 o
   4  -1   9       88.03       83.75      4.71 o
   5  -1   9       19.89       17.55      2.84 o
   6  -1   9        0.03        0.17      1.29 o
   7  -1   9        3.52       -0.77      3.17 o
  -7   0   9        0.01        2.28      2.32 o
  -6   0   9       48.17       42.18      4.22 o
  -5   0   9        9.67        9.38      2.01 o
  -4   0   9       12.83       13.02      1.56 o
  -3   0   9      247.09      272.53     11.03 o
  -2   0   9       40.24       39.62      1.98 o
  -1   0   9       35.01       34.47      2.38 o
   0   0   9      533.18      567.93     16.60 o
   1   0   9        2.20        3.42      0.74 o
   2   0   9      117.23      108.94      5.22 o
   3   0   9      240.41      245.14     10.23 o
   4   0   9       29.74       26.02      1.96 o
   5   0   9        1.99        4.44      1.63 o
   6   0   9       25.81       30.01      3.13 o
   7   0   9        6.12       14.01      3.65 o
  -7   1   9        0.51        3.08      7.46 o
  -6   1   9        3.02        2.74      1.57 o
  -5   1   9       61.88       63.69      6.31 o
  -4   1   9        2.36        3.72      3.00 o
  -3   1   9        8.67        9.72      1.85 o
  -2   1   9       59.32       63.08      2.69 o
  -1   1   9       15.49       13.94      1.90 o
   0   1   9       31.17       31.56      1.28 o
   1   1   9        0.13        1.21      0.62 o
   2   1   9        2.69        3.43      0.79 o
   3   1   9        4.33        2.95      0.75 o
   4   1   9      191.65      194.71      8.05 o
   5   1   9       33.02       33.08      2.29 o
   6   1   9        0.44        1.07      1.59 o
   7   1   9        4.94        7.90      4.77 o
  -7   2   9        0.06        1.25      4.45 o
  -6   2   9       12.48       12.78      2.03 o
  -5   2   9       16.21       12.31     32.51 o
  -4   2   9        3.66        3.62      1.59 o
  -3   2   9       86.68       88.12      4.55 o
  -2   2   9        5.42        3.66      0.82 o
  -1   2   9        2.44        2.38      0.51 o
   0   2   9       78.36       75.67      3.28 o
   1   2   9      160.66      164.44      4.59 o
   2   2   9       97.01      102.49      3.36 o
   3   2   9       75.37       79.89      3.06 o
   4   2   9      233.48      233.57     10.84 o
   5   2   9        3.08        2.30      1.65 o
   6   2   9       62.44       68.08      5.07 o
   7   2   9        3.84        4.63      3.97 o
  -7   3   9        6.36        4.27      9.93 o
  -6   3   9        9.26        9.24      2.54 o
  -5   3   9       44.67       51.10      4.02 o
  -4   3   9        4.77        3.15      1.87 o
  -3   3   9        1.52        1.58      0.35 o
  -2   3   9      193.75      202.93     12.03 o
  -1   3   9        5.14        6.54      1.23 o
   0   3   9       21.47       24.18      1.37 o
   1   3   9       18.32       15.60      1.02 o
   2   3   9       48.20       46.23      1.59 o
   3   3   9      255.01      243.57      8.85 o
   4   3   9        7.73        9.15      1.36 o
   5   3   9        2.70        4.77      2.42 o
   6   3   9      113.41      113.00      6.87 o
   7   3   9        0.25       10.97      6.86 o
  -6   4   9       17.21       15.58      6.01 o
  -5   4   9        6.22       10.43      3.94 o
  -4   4   9      132.24      137.15     11.72 o
  -3   4   9       76.32       84.15      5.27 o
  -2   4   9       70.72       76.70      4.44 o
  -1   4   9        7.32        8.05      0.72 o
   0   4   9      327.71      345.92     10.93 o
   1   4   9       76.45       75.83      2.98 o
   2   4   9      536.90      560.40     17.37 o
   3   4   9       18.98       15.07      0.97 o
   4   4   9        1.83        0.84      0.88 o
   5   4   9       33.46       34.94      3.27 o
   6   4   9      141.89      147.37      7.27 o
   7   4   9        3.72        2.09      2.24 o
  -6   5   9        0.36        2.73      4.39 o
  -5   5   9       56.91       62.33      6.35 o
  -4   5   9      289.26      298.93     24.06 o
  -3   5   9        0.37        0.77      1.18 o
  -2   5   9       13.99       12.01      0.99 o
  -1   5   9      122.89      124.84      4.54 o
   0   5   9      381.31      375.07      9.76 o
   1   5   9        1.01        0.80      0.65 o
   2   5   9      149.40      163.92      5.71 o
   3   5   9       71.80       77.02      2.80 o
   4   5   9      202.63      206.41      6.56 o
   5   5   9       58.20       55.78      2.98 o
   6   5   9       16.20       17.34      2.93 o
   7   5   9        0.65        1.97      1.79 o
  -6   6   9       54.75       48.43      7.26 o
  -5   6   9        0.05        2.00      2.49 o
  -4   6   9       93.25      102.71      7.71 o
  -3   6   9       50.75       45.47      2.95 o
  -2   6   9       86.45       92.61      3.07 o
  -1   6   9       18.85       18.72      1.60 o
   0   6   9      439.38      466.93     14.16 o
   1   6   9        0.60        0.35      0.67 o
   2   6   9        1.11        2.79      0.62 o
   3   6   9        3.87        3.71      0.75 o
   4   6   9       29.76       30.35      1.41 o
   5   6   9        0.01        2.26      1.38 o
   6   6   9        0.76        0.61      1.23 o
   7   6   9        0.38        1.74      1.65 o
  -5   7   9        0.17        1.88      3.43 o
  -4   7   9       16.06       22.68      4.66 o
  -3   7   9        1.49        2.35      2.60 o
  -2   7   9       51.04       41.67      3.63 o
  -1   7   9       10.17       11.18      0.83 o
   0   7   9       59.63       62.86      2.39 o
   1   7   9       98.65       91.30      2.91 o
   2   7   9       52.79       46.11      1.79 o
   3   7   9       66.84       66.84      2.64 o
   4   7   9       10.86        9.36      1.30 o
   5   7   9        1.56        2.77      1.13 o
   6   7   9       49.27       55.77      3.02 o
   7   7   9        4.89        4.09      2.31 o
  -5   8   9        0.69        7.93      3.68 o
  -4   8   9        6.72        9.60      4.72 o
  -3   8   9        0.56       -2.58      2.58 o
  -2   8   9      240.27      247.67     14.88 o
  -1   8   9      161.86      174.13      6.82 o
   0   8   9       94.00       95.80      3.24 o
   1   8   9       97.08       91.76      2.83 o
   2   8   9      108.36      104.18      3.62 o
   3   8   9       70.33       64.30      2.49 o
   4   8   9       58.83       59.59      3.37 o
   5   8   9       58.45       62.02      5.44 o
   6   8   9        0.47        1.34      1.59 o
   7   8   9        3.82        4.93      3.27 o
  -5   9   9        0.01       -0.47      4.01 o
  -4   9   9        1.63       -0.24     13.80 o
  -3   9   9        0.02        0.24      2.73 o
  -2   9   9        4.58        2.95      1.25 o
  -1   9   9        3.76        5.33      1.25 o
   0   9   9      242.37      245.02      9.37 o
   1   9   9        9.89        9.72      0.99 o
   2   9   9       33.36       31.35      1.62 o
   3   9   9        7.32        7.53      1.95 o
   4   9   9        7.26        6.86      1.05 o
   5   9   9        0.21        2.35      1.18 o
   6   9   9        7.88        8.49      2.67 o
   7   9   9        0.20        0.72      2.75 o
  -4  10   9       25.51       23.84      5.20 o
  -3  10   9        7.56        3.18      3.18 o
  -2  10   9       33.73       35.38      4.66 o
  -1  10   9       95.82       88.23      7.02 o
   0  10   9       56.01       49.15      3.49 o
   1  10   9        0.49        0.15      0.87 o
   2  10   9       24.10       19.07      1.48 o
   3  10   9        0.40        0.35      1.52 o
   4  10   9        0.40       -0.07      0.76 o
   5  10   9       47.58       40.58      3.20 o
   6  10   9        3.88        1.81      1.23 o
   7  10   9        0.00        2.92      6.57 o
  -3  11   9       69.37       61.13      7.48 o
  -2  11   9       79.08       94.50     10.15 o
  -1  11   9        1.70        4.04      1.76 o
   0  11   9       19.34       20.39      3.67 o
   1  11   9       34.51       34.20      2.16 o
   2  11   9       38.11       35.84      2.27 o
   3  11   9       28.36       27.61      6.72 o
   4  11   9        5.00        7.44      1.98 o
   5  11   9        7.02        9.90      2.29 o
   6  11   9        0.48       11.78      5.42 o
  -2  12   9        4.05        3.78      2.71 o
  -1  12   9       28.60       27.77      8.22 o
   0  12   9       66.37       75.63      9.16 o
   1  12   9       63.04       67.16      5.31 o
   2  12   9       23.35       24.26      4.07 o
   3  12   9       27.50       33.84      4.93 o
   4  12   9       55.93       63.81      5.51 o
   5  12   9        0.92        4.84      3.51 o
   6  12   9        1.23       -0.92      4.13 o
  -1  13   9       10.26       10.52      3.16 o
   0  13   9       19.33       17.79      3.51 o
   1  13   9        0.50        0.54      1.76 o
   2  13   9       18.59       17.89      4.14 o
   3  13   9        0.42        0.12      2.99 o
   4  13   9        0.81        3.09      3.79 o
   5  13   9       10.78       15.58      5.86 o
   0  14   9        0.12        1.22     15.62 o
   1  14   9        1.90       -0.35      3.68 o
   2  14   9       17.74       35.38      7.63 o
   3  14   9        1.76       -0.57      1.94 o
  -3  -9  10        0.14       -2.13      3.20 o
  -2  -9  10        5.30        4.73      4.02 o
  -1  -9  10       15.42       11.95      5.11 o
   0  -9  10        0.86       -0.35      3.09 o
   1  -9  10       30.49       31.61      5.13 o
  -4  -8  10        7.34       10.50      5.07 o
  -3  -8  10        1.02        3.18      4.15 o
  -2  -8  10       37.91       35.25      5.04 o
  -1  -8  10        2.84        4.56      2.29 o
   0  -8  10        3.26        3.19      2.06 o
   1  -8  10        0.04       -0.39      2.17 o
   2  -8  10        0.02       -0.45      1.79 o
  -5  -7  10        0.00        2.49      3.71 o
  -4  -7  10        2.77        2.96      3.18 o
  -3  -7  10        5.82        1.54      4.13 o
  -2  -7  10       29.56       33.46      4.02 o
  -1  -7  10       19.97       20.95      2.43 o
   0  -7  10        7.52        8.48      2.64 o
   1  -7  10        0.01       -1.74      1.74 o
   2  -7  10       38.44       38.23      3.36 o
   3  -7  10        2.97       -0.70      2.50 o
  -6  -6  10       21.00       22.80      5.42 o
  -5  -6  10        0.11        2.38      2.49 o
  -4  -6  10       14.31       16.63      3.10 o
  -3  -6  10        8.56        5.94      2.60 o
  -2  -6  10        0.44        2.35      2.47 o
  -1  -6  10       80.66       81.84      6.27 o
   0  -6  10        0.53        0.13      1.11 o
   1  -6  10       23.20       27.55      3.83 o
   2  -6  10        0.28        2.08      1.80 o
   3  -6  10       22.70       25.20      4.17 o
   4  -6  10        6.08        7.14      4.04 o
  -6  -5  10        0.90        0.49      2.14 o
  -5  -5  10       15.24       23.42      7.85 o
  -4  -5  10       48.95       44.72      5.96 o
  -3  -5  10        1.95        0.47      2.47 o
  -2  -5  10       60.34       63.13      3.58 o
  -1  -5  10       26.54       27.87      3.47 o
   0  -5  10      217.54      227.28     10.91 o
   1  -5  10      217.62      221.37     18.97 o
   2  -5  10        0.02        0.68      2.25 o
   3  -5  10        1.29        1.38      2.22 o
   4  -5  10       10.18       11.26      2.53 o
   5  -5  10        2.82        0.38      2.68 o
  -6  -4  10        5.84        6.49      2.24 o
  -5  -4  10        1.90        1.49      2.33 o
  -4  -4  10        1.43        2.56      1.83 o
  -3  -4  10       32.69       28.85      4.55 o
  -2  -4  10       19.31       22.69      1.94 o
  -1  -4  10      120.25      132.25      7.55 o
   0  -4  10        0.74        0.79      1.47 o
   1  -4  10        0.42       -0.10      1.15 o
   2  -4  10       68.08       67.11      4.44 o
   3  -4  10        5.20        6.73      2.78 o
   4  -4  10        0.05        1.43      2.54 o
   5  -4  10        2.82        3.72      3.73 o
  -6  -3  10        8.20       11.84      2.85 o
  -5  -3  10        7.62        5.82      2.02 o
  -4  -3  10        0.24        0.23      1.62 o
  -3  -3  10       11.26       10.15      1.87 o
  -2  -3  10      338.02      365.90     22.00 o
  -1  -3  10        0.61        1.79      1.82 o
   0  -3  10       29.01       33.91      3.12 o
   1  -3  10       11.37        9.24      2.00 o
   2  -3  10       15.13       12.83      3.36 o
   3  -3  10        0.25        0.42      2.06 o
   4  -3  10        1.05        0.94      2.19 o
   5  -3  10        6.94        7.09      2.32 o
   6  -3  10        3.47        1.16      2.19 o
  -6  -2  10        6.01        8.09      2.26 o
  -5  -2  10        0.61       -0.68      2.46 o
  -4  -2  10       18.90       22.47      3.32 o
  -3  -2  10       20.94       19.59      2.11 o
  -2  -2  10       80.11       75.24      9.81 o
  -1  -2  10      101.51      101.63      4.72 o
   0  -2  10      259.47      260.74     10.79 o
   1  -2  10        5.28        7.89      1.73 o
   2  -2  10       72.46       64.08      4.11 o
   3  -2  10       11.90        8.02      2.46 o
   4  -2  10        4.78        5.58      2.09 o
   5  -2  10        3.41        4.61      1.84 o
   6  -2  10        0.60       -0.05      2.52 o
  -6  -1  10        4.03        4.41      2.34 o
  -5  -1  10       32.95       28.94      3.74 o
  -4  -1  10        0.60        0.74      1.30 o
  -3  -1  10       31.84       41.08      2.63 o
  -2  -1  10       84.91       92.45      4.16 o
  -1  -1  10        1.18        1.39      0.68 o
   0  -1  10       39.70       33.82      1.93 o
   1  -1  10      147.50      147.19      7.71 o
   2  -1  10       42.95       43.58      2.24 o
   3  -1  10       43.03       44.13      2.95 o
   4  -1  10       46.04       47.67      3.31 o
   5  -1  10        2.97        3.51      4.66 o
   6  -1  10       17.56       18.03      2.74 o
  -6   0  10       15.53       17.81      3.25 o
  -5   0  10        1.49        1.09      1.69 o
  -4   0  10       13.28       12.29      2.80 o
  -3   0  10       79.62       84.94      5.79 o
  -2   0  10       95.70      107.74      4.98 o
  -1   0  10       57.88       58.51      3.47 o
   0   0  10       31.56       38.25      1.59 o
   1   0  10       48.45       46.87      2.50 o
   2   0  10      177.99      172.16      7.38 o
   3   0  10        2.48        1.25      0.99 o
   4   0  10       42.64       34.61      2.92 o
   5   0  10        3.05        3.48      1.92 o
   6   0  10        0.64        0.25      2.44 o
   7   0  10        2.57        0.25      4.37 o
  -6   1  10        1.17        0.77      2.77 o
  -5   1  10       15.44       17.60      1.91 o
  -4   1  10       61.64       62.58      4.59 o
  -3   1  10       12.14        9.91      1.32 o
  -2   1  10      125.59      129.33      4.21 o
  -1   1  10        2.23        2.80      0.68 o
   0   1  10        0.79        0.79      0.47 o
   1   1  10       29.98       33.73      1.61 o
   2   1  10      706.82      691.04     26.20 o
   3   1  10       12.58       12.84      1.34 o
   4   1  10      108.33      112.98      5.65 o
   5   1  10        0.40        2.80      1.45 o
   6   1  10        0.06        0.54      1.34 o
   7   1  10        4.44        6.24      4.50 o
  -6   2  10        0.03        1.92      2.83 o
  -5   2  10       10.27       12.24      2.59 o
  -4   2  10      154.12      162.54      9.63 o
  -3   2  10       16.37       14.37      1.30 o
  -2   2  10        1.62        1.44      0.97 o
  -1   2  10       34.62       34.13      2.24 o
   0   2  10       20.91       19.25      1.24 o
   1   2  10       59.51       57.90      2.14 o
   2   2  10        1.84        2.22      0.76 o
   3   2  10       49.05       48.43      2.38 o
   4   2  10       23.39       16.49      2.00 o
   5   2  10        0.10        0.60      2.43 o
   6   2  10        0.12        3.82      2.42 o
   7   2  10        4.14        6.34      2.44 o
  -6   3  10       24.66       22.89      3.51 o
  -5   3  10        0.05       -0.53      2.12 o
  -4   3  10        4.25        5.64      1.44 o
  -3   3  10       86.98       92.72      5.47 o
  -2   3  10        2.23        3.53      1.33 o
  -1   3  10      215.83      223.53     12.61 o
   0   3  10      136.05      150.15      5.57 o
   1   3  10        6.28        6.62      0.83 o
   2   3  10       47.65       53.41      2.24 o
   3   3  10      181.78      188.51      4.89 o
   4   3  10      111.59      110.42      4.87 o
   5   3  10        7.58        7.67      1.91 o
   6   3  10        1.63        4.84      4.66 o
   7   3  10        0.49        5.45      4.63 o
  -6   4  10       76.16       71.75      8.48 o
  -5   4  10        2.51        3.78      5.20 o
  -4   4  10       68.03       59.77      6.56 o
  -3   4  10        0.25        1.88      1.76 o
  -2   4  10       81.72       88.88      4.38 o
  -1   4  10        0.71        0.19      0.99 o
   0   4  10        0.64        1.25      0.62 o
   1   4  10       65.08       58.69      3.44 o
   2   4  10       62.23       57.48      2.45 o
   3   4  10      114.64      122.00      6.58 o
   4   4  10      108.19       93.31      5.01 o
   5   4  10       24.18       19.54      4.52 o
   6   4  10        8.27        9.49      2.18 o
   7   4  10        1.36        3.43      2.68 o
  -6   5  10       14.00        9.60      4.04 o
  -5   5  10        7.66        4.49      2.49 o
  -4   5  10        3.02        0.84      2.14 o
  -3   5  10       38.81       36.50      2.87 o
  -2   5  10        1.71        1.65      0.77 o
  -1   5  10       24.75       22.96      1.34 o
   0   5  10        0.17        0.61      0.70 o
   1   5  10        2.56        1.50      1.00 o
   2   5  10       29.43       27.88      1.49 o
   3   5  10       15.53       16.10      2.24 o
   4   5  10        1.47       -0.37      1.14 o
   5   5  10        0.01        1.19      2.01 o
   6   5  10        0.38        1.15      1.81 o
   7   5  10        3.87        6.64      2.90 o
  -5   6  10       13.31        7.09      2.84 o
  -4   6  10       57.88       55.33      5.50 o
  -3   6  10        3.16        5.56      3.08 o
  -2   6  10       81.41       86.46      4.72 o
  -1   6  10       89.69       86.17      4.17 o
   0   6  10        1.47        0.54      0.76 o
   1   6  10      235.98      237.76      6.99 o
   2   6  10       79.07       82.97      3.39 o
   3   6  10        0.01        0.39      0.86 o
   4   6  10       72.34       84.05      4.69 o
   5   6  10       18.91       16.77      2.81 o
   6   6  10        0.13        0.08      2.37 o
   7   6  10        6.12       10.26     13.42 o
  -5   7  10       13.61        9.34      3.78 o
  -4   7  10       91.05       93.24      8.82 o
  -3   7  10       63.81       81.66      8.45 o
  -2   7  10       31.73       28.50      2.33 o
  -1   7  10       15.78       12.52      1.86 o
   0   7  10       49.24       52.00      2.37 o
   1   7  10       30.73       28.69      2.21 o
   2   7  10      170.90      175.75      6.05 o
   3   7  10       19.49       17.25      1.27 o
   4   7  10        1.04        2.12      0.98 o
   5   7  10        8.75        7.13      1.37 o
   6   7  10       14.56       15.52      2.33 o
   7   7  10        0.98        6.21     10.35 o
  -5   8  10        8.00       13.35      6.83 o
  -4   8  10        2.23        7.45     10.26 o
  -3   8  10       20.81       22.89      4.58 o
  -2   8  10       51.22       57.04      6.31 o
  -1   8  10        1.00        0.53      1.05 o
   0   8  10       21.31       20.91      1.62 o
   1   8  10       17.09       15.31      1.51 o
   2   8  10       40.66       41.27      2.31 o
   3   8  10       25.26       26.05      1.71 o
   4   8  10       16.36       12.59      1.39 o
   5   8  10        8.77        7.99      1.79 o
   6   8  10        0.59        5.88      3.92 o
   7   8  10        0.32       -4.73      6.26 o
  -4   9  10        6.64        3.30      4.62 o
  -3   9  10        2.77        5.77      2.93 o
  -2   9  10        5.19        5.21      1.99 o
  -1   9  10       15.52       11.82      1.90 o
   0   9  10        0.12        1.45      1.17 o
   1   9  10       85.93       86.34      4.82 o
   2   9  10        0.24       -0.28      1.03 o
   3   9  10       43.35       38.83      2.60 o
   4   9  10       13.38        8.92      3.17 o
   5   9  10        0.00       -0.18      3.37 o
   6   9  10        3.96        7.29      2.30 o
  -4  10  10       16.95       19.39      3.64 o
  -3  10  10       57.58       61.81      7.35 o
  -2  10  10        4.38        5.01      2.31 o
  -1  10  10        4.66        4.68      1.60 o
   0  10  10       46.87       49.08      4.25 o
   1  10  10      109.00      117.98      6.81 o
   2  10  10        5.03        2.74      2.12 o
   3  10  10        0.67        2.72      1.78 o
   4  10  10       12.16        8.57      1.82 o
   5  10  10        0.14        2.60      2.90 o
   6  10  10        6.16       12.69      4.03 o
  -3  11  10        4.98        3.91      3.78 o
  -2  11  10       52.45       53.62      5.46 o
  -1  11  10      165.26      183.09     16.31 o
   0  11  10        7.92       10.24      2.67 o
   1  11  10       28.00       29.11      2.42 o
   2  11  10       39.25       38.09      3.34 o
   3  11  10       14.65       18.82      3.58 o
   4  11  10        3.66        4.31      2.27 o
   5  11  10        7.09        5.03      1.99 o
   6  11  10        0.50        6.18     25.17 o
  -2  12  10        7.51        8.04      3.53 o
  -1  12  10        1.96        3.73      2.95 o
   0  12  10       30.93       34.68      3.80 o
   1  12  10       16.09       11.99      2.32 o
   2  12  10       10.83       12.57      7.56 o
   3  12  10        5.33       -0.35      2.49 o
   4  12  10       16.73       19.99      5.97 o
   5  12  10       13.58       14.02      3.74 o
  -1  13  10        1.76        5.43      3.27 o
   0  13  10       10.54        9.44      2.30 o
   1  13  10       17.99       17.71      5.21 o
   2  13  10       27.24       27.24      4.88 o
   3  13  10        0.30        0.12      3.58 o
   4  13  10        0.02        0.31      3.69 o
   2  14  10        5.65       22.89     13.63 o
  -3  -8  11        0.44        0.12      4.19 o
  -2  -8  11       16.09       24.37      5.16 o
  -1  -8  11        0.03        0.42      1.07 o
   0  -8  11        1.90       -0.61      2.06 o
   1  -8  11        3.75        5.83      2.65 o
  -4  -7  11       11.80       14.98      9.09 o
  -3  -7  11        0.15       -2.48      4.15 o
  -2  -7  11        7.62        9.20     13.79 o
  -1  -7  11        0.15        1.23      2.24 o
   0  -7  11        2.08        2.76      3.43 o
   1  -7  11        0.71        1.18      2.78 o
   2  -7  11       11.55       10.30      2.96 o
  -5  -6  11        9.00       13.89      3.52 o
  -4  -6  11        1.34       -4.04      4.04 o
  -3  -6  11        0.08       -1.64      2.71 o
  -2  -6  11       51.31       58.93      5.51 o
  -1  -6  11       32.69       32.33      5.82 o
   0  -6  11        0.22        4.42      2.79 o
   1  -6  11       19.68       16.68      3.52 o
   2  -6  11        2.28        4.67      2.51 o
   3  -6  11        5.05        6.27      4.06 o
  -5  -5  11        5.17        7.99     13.60 o
  -4  -5  11       18.94       19.76      3.16 o
  -3  -5  11        0.25        1.88      5.43 o
  -2  -5  11       25.97       26.84      2.78 o
  -1  -5  11        5.33        5.02      2.33 o
   0  -5  11       15.56       22.53      5.61 o
   1  -5  11       39.32       38.66      4.50 o
   2  -5  11       47.08       51.70      6.32 o
   3  -5  11        3.35        4.24      2.23 o
   4  -5  11        0.36        1.55      3.00 o
  -5  -4  11        0.00        1.43      2.13 o
  -4  -4  11       92.28       99.00      7.04 o
  -3  -4  11       17.71       23.11      3.87 o
  -2  -4  11        4.64        5.32      1.92 o
  -1  -4  11      103.80      101.00      8.81 o
   0  -4  11       93.73      101.11      9.44 o
   1  -4  11        1.58        3.02      1.38 o
   2  -4  11       31.41       29.28      5.88 o
   3  -4  11        6.18        5.36      1.71 o
   4  -4  11       20.26       20.20      5.01 o
   5  -4  11        1.25        4.01      2.65 o
  -6  -3  11       19.72       18.34      3.37 o
  -5  -3  11        0.21        4.16      2.57 o
  -4  -3  11       19.68       26.56      3.22 o
  -3  -3  11       77.33       83.73      6.05 o
  -2  -3  11       59.14       60.38      3.93 o
  -1  -3  11        6.52        6.57      1.85 o
   0  -3  11      170.89      169.49      8.89 o
   1  -3  11        0.03       -1.44      1.44 o
   2  -3  11        0.02        0.74      1.65 o
   3  -3  11        2.17        2.77      1.46 o
   4  -3  11        1.67        4.84      2.39 o
   5  -3  11        0.26       -1.98      1.98 o
  -6  -2  11        3.05        3.22      2.34 o
  -5  -2  11       15.31       16.36      2.37 o
  -4  -2  11        0.01        1.15      1.20 o
  -3  -2  11        3.87        1.89      1.25 o
  -2  -2  11       57.83       53.33      3.92 o
  -1  -2  11        3.11        3.21      1.56 o
   0  -2  11       39.68       43.45      3.06 o
   1  -2  11       43.92       42.46      3.54 o
   2  -2  11        3.72        2.55      1.37 o
   3  -2  11        0.34        1.61      1.44 o
   4  -2  11        7.06        8.87      2.01 o
   5  -2  11        0.04       -1.83      1.83 o
  -6  -1  11       16.19        8.43      2.45 o
  -5  -1  11        1.22        1.20      2.71 o
  -4  -1  11        2.70        1.30      1.84 o
  -3  -1  11       44.34       40.04      3.99 o
  -2  -1  11        1.40        1.18      1.11 o
  -1  -1  11        0.72       -0.29      1.34 o
   0  -1  11      357.98      386.68     13.33 o
   1  -1  11       32.49       28.63      2.26 o
   2  -1  11        8.75       10.28      1.71 o
   3  -1  11       14.98       12.53      2.49 o
   4  -1  11       16.18       12.55      2.22 o
   5  -1  11       27.47       31.07      4.71 o
   6  -1  11        1.87        6.04      2.23 o
  -6   0  11        2.88        0.93      3.43 o
  -5   0  11        1.96        1.85      3.03 o
  -4   0  11       10.32       11.73      2.26 o
  -3   0  11       10.10        6.12      1.51 o
  -2   0  11       51.64       55.99      3.03 o
  -1   0  11        7.71        7.74      2.10 o
   0   0  11      715.64      734.19     26.65 o
   1   0  11        2.34        1.84      1.06 o
   2   0  11       33.74       29.33      2.77 o
   3   0  11        2.08        1.84      1.42 o
   4   0  11        3.25        1.50      2.48 o
   5   0  11        5.08        5.01      1.90 o
   6   0  11       13.58       15.74      3.20 o
  -6   1  11        0.00       -2.84      2.84 o
  -5   1  11        1.26        4.70      2.90 o
  -4   1  11       39.23       48.21      3.47 o
  -3   1  11        4.80        5.21      1.41 o
  -2   1  11      196.71      205.88      7.27 o
  -1   1  11        7.41        8.61      1.02 o
   0   1  11        0.07        1.07      0.85 o
   1   1  11       32.91       32.42      1.48 o
   2   1  11       54.52       48.23      3.24 o
   3   1  11        4.42        3.40      1.15 o
   4   1  11       46.85       44.36      3.38 o
   5   1  11       42.17       42.69      4.07 o
   6   1  11        5.93        4.02      3.44 o
  -6   2  11        7.53        6.53      4.84 o
  -5   2  11        0.09       -2.03      2.03 o
  -4   2  11        6.26       12.08      7.92 o
  -3   2  11       88.10       95.08      8.51 o
  -2   2  11      140.68      153.77      7.70 o
  -1   2  11       43.99       42.29      2.05 o
   0   2  11        1.20        0.26      1.86 o
   1   2  11      145.58      145.16      4.98 o
   2   2  11      174.08      182.17      7.53 o
   3   2  11       35.14       35.36      3.11 o
   4   2  11        0.80        1.01      1.04 o
   5   2  11        3.86       -0.18      1.69 o
   6   2  11        0.80        4.99      6.63 o
  -6   3  11        6.11        9.80      3.55 o
  -5   3  11        8.21       12.42      4.60 o
  -4   3  11       23.15       21.76      3.75 o
  -3   3  11        9.47        8.52      1.50 o
  -2   3  11        6.83        9.60      2.35 o
  -1   3  11       69.03       68.58      4.71 o
   0   3  11      140.47      141.36      8.72 o
   1   3  11      224.85      232.92      8.01 o
   2   3  11       41.72       34.70      2.01 o
   3   3  11       27.04       29.27      3.16 o
   4   3  11      149.42      167.57      8.26 o
   5   3  11        0.39        0.76      1.76 o
   6   3  11        1.48        4.59      5.17 o
   7   3  11        0.01       10.86      5.20 o
  -6   4  11        4.42       11.14      6.03 o
  -5   4  11        5.98       13.50      4.00 o
  -4   4  11        0.41       -2.00      2.00 o
  -3   4  11        0.86        2.59      1.89 o
  -2   4  11       31.38       29.12      2.55 o
  -1   4  11       51.05       47.39      4.11 o
   0   4  11       78.09       66.90      4.56 o
   1   4  11        2.23        3.62      1.07 o
   2   4  11       67.79       68.15      3.21 o
   3   4  11       10.30        9.86      1.50 o
   4   4  11       50.29       46.48      2.58 o
   5   4  11       12.36       13.07      2.25 o
   6   4  11        9.84        9.67      5.34 o
   7   4  11        1.48        4.65      2.66 o
  -5   5  11        0.30        7.80     12.76 o
  -4   5  11       40.36       35.51      5.44 o
  -3   5  11        0.47       -1.06      1.89 o
  -2   5  11       25.41       24.58      3.77 o
  -1   5  11       46.44       44.16      2.84 o
   0   5  11        0.84        0.90      1.25 o
   1   5  11       30.20       35.54      2.03 o
   2   5  11      112.62      108.65      6.28 o
   3   5  11        0.43        0.86      0.87 o
   4   5  11        1.84        1.83      2.56 o
   5   5  11        1.72        8.23      2.90 o
   6   5  11        1.46       -1.84      2.41 o
   7   5  11        0.14        4.28      4.20 o
  -5   6  11        0.07        4.01      3.52 o
  -4   6  11        0.07       -0.24      1.90 o
  -3   6  11       20.38       23.41      5.37 o
  -2   6  11       12.80       14.98      4.29 o
  -1   6  11      231.54      231.63     11.81 o
   0   6  11       94.67       86.48      4.82 o
   1   6  11        0.00       -0.64      0.83 o
   2   6  11        8.73        3.86      1.64 o
   3   6  11       95.45       97.85      5.87 o
   4   6  11       25.90       22.20      2.38 o
   5   6  11        4.95        7.23      2.25 o
   6   6  11        1.32        3.59      2.81 o
   7   6  11        0.42        3.93      3.91 o
  -5   7  11       22.96       19.11      5.23 o
  -4   7  11        2.33       -2.25      3.06 o
  -3   7  11        3.99       16.27      4.21 o
  -2   7  11       17.92       15.49      4.45 o
  -1   7  11        9.41        7.65      2.47 o
   0   7  11       29.33       22.10      1.91 o
   1   7  11       45.11       49.70      3.25 o
   2   7  11       55.15       64.28      3.24 o
   3   7  11       10.49       12.57      2.35 o
   4   7  11        0.28        0.13      1.76 o
   5   7  11        8.05        3.53      6.97 o
   6   7  11        7.48        9.84      3.22 o
  -4   8  11        0.04        4.27      4.99 o
  -3   8  11        4.00       10.29      5.30 o
  -2   8  11        8.21        8.30      2.51 o
  -1   8  11        4.07        8.44      1.84 o
   0   8  11        1.55        2.83      1.35 o
   1   8  11       21.67       14.69      2.68 o
   2   8  11        3.49        3.17      0.98 o
   3   8  11       11.09       13.08      1.79 o
   4   8  11       39.10       37.95      4.04 o
   5   8  11        1.71        4.04      3.07 o
   6   8  11        2.82        6.79      3.98 o
  -4   9  11        2.93        0.00      1.18 o
  -3   9  11        3.39        3.30      3.09 o
  -2   9  11       31.34       24.91      4.99 o
  -1   9  11        1.36        2.74      2.12 o
   0   9  11        0.61        1.25      0.93 o
   1   9  11        2.33        4.01      1.44 o
   2   9  11       18.71       14.40      1.79 o
   3   9  11       33.96       27.97      4.77 o
   4   9  11       12.92       14.37      3.65 o
   5   9  11        0.58        6.52     23.83 o
   6   9  11        5.74        7.69      2.64 o
  -3  10  11       26.99       40.19      8.69 o
  -2  10  11       48.00       44.28      6.37 o
  -1  10  11       84.17       88.85      7.04 o
   0  10  11       36.67       38.55      3.76 o
   1  10  11        0.08        0.75      1.80 o
   2  10  11       38.86       47.94      4.72 o
   3  10  11       15.74       15.54      2.27 o
   4  10  11        8.09        6.89      3.34 o
   5  10  11        1.25        7.60     17.05 o
   6  10  11        7.72        3.49      3.65 o
  -2  11  11        4.62        0.93      3.18 o
  -1  11  11        0.02        1.29      2.65 o
   0  11  11       51.58       53.37      8.09 o
   1  11  11       17.04       16.87      2.77 o
   2  11  11       10.15        9.11      2.21 o
   3  11  11       33.70       29.60      3.50 o
   4  11  11        0.23        4.32      2.06 o
   5  11  11        6.71        6.21      3.15 o
  -1  12  11        3.21        6.46      3.47 o
   0  12  11       65.14       62.91      6.06 o
   1  12  11        0.78       -0.35      3.20 o
   2  12  11        0.10        3.67      3.78 o
   3  12  11        0.15       -2.59      3.89 o
   4  12  11        2.96        3.98      3.30 o
   0  13  11        0.12        6.38      9.08 o
   1  13  11        0.50        1.30      2.83 o
   2  13  11        2.97        4.49      3.69 o
   3  13  11        0.98        2.25      8.16 o
  -3  -7  12        0.05       -0.35      2.97 o
  -2  -7  12        0.05        2.48      3.09 o
  -1  -7  12        8.04       14.10      5.87 o
   0  -7  12        2.38        8.25      3.94 o
   1  -7  12        0.94        3.09      2.47 o
  -4  -6  12        0.82        3.91      4.52 o
  -3  -6  12       20.84       26.34      6.81 o
  -2  -6  12        1.00        1.88      2.59 o
  -1  -6  12        2.93        4.61      2.68 o
   0  -6  12        5.27       10.75      2.62 o
   1  -6  12        6.91        7.62      5.16 o
   2  -6  12        2.00        2.16      3.42 o
  -4  -5  12        6.51        5.28      2.79 o
  -3  -5  12        5.08        4.27     10.43 o
  -2  -5  12        3.60        5.31      3.06 o
  -1  -5  12        4.16        3.43      4.48 o
   0  -5  12        0.73        1.88      3.08 o
   1  -5  12       16.03       16.32      3.11 o
   2  -5  12        0.21        3.63      3.02 o
   3  -5  12        5.52        8.68      5.00 o
  -5  -4  12        2.95        0.67      1.37 o
  -4  -4  12       14.07       13.78      3.49 o
  -3  -4  12        1.73        2.59      6.37 o
  -2  -4  12        0.15        0.46      3.95 o
  -1  -4  12        1.69        1.27      2.00 o
   0  -4  12       13.48       14.03      2.24 o
   1  -4  12        0.77        2.69      2.36 o
   2  -4  12       36.97       32.71      4.75 o
   3  -4  12        0.16       -1.80      2.45 o
   4  -4  12        4.51        8.22      3.72 o
  -5  -3  12        6.15       10.15      3.81 o
  -4  -3  12       51.20       50.59     18.17 o
  -3  -3  12        2.87        4.04      1.89 o
  -2  -3  12       29.65       25.20      3.84 o
  -1  -3  12       29.31       36.61      9.28 o
   0  -3  12       31.21       26.90      5.03 o
   1  -3  12        5.32        6.15      1.82 o
   2  -3  12       24.69       31.02      4.46 o
   3  -3  12        0.34       -0.95      2.89 o
   4  -3  12       10.32       17.10      3.99 o
  -5  -2  12       26.45       31.24      4.62 o
  -4  -2  12        4.71       10.94      3.75 o
  -3  -2  12        2.42        2.08      2.20 o
  -2  -2  12      122.04      126.47      8.23 o
  -1  -2  12       25.98       28.45      2.87 o
   0  -2  12        3.84        3.70      2.44 o
   1  -2  12        0.32       -1.72      1.72 o
   2  -2  12       40.51       47.58      3.39 o
   3  -2  12        4.60        4.47      2.48 o
   4  -2  12        0.04        6.94      3.18 o
   5  -2  12        8.44        9.42      8.12 o
  -5  -1  12        0.11        1.43      2.73 o
  -4  -1  12       24.72       26.01      6.66 o
  -3  -1  12       30.16       26.49      5.05 o
  -2  -1  12      136.37      145.76      7.98 o
  -1  -1  12        0.43        0.44      1.63 o
   0  -1  12        5.42        7.80      1.74 o
   1  -1  12        5.88        8.01      1.80 o
   2  -1  12       24.01       22.99      2.55 o
   3  -1  12       36.02       31.31      7.01 o
   4  -1  12        0.78        0.43      2.60 o
   5  -1  12        0.01        1.67      3.96 o
  -5   0  12       13.20       12.88      4.38 o
  -4   0  12       27.05       21.36      4.72 o
  -3   0  12       10.46        7.23      1.55 o
  -2   0  12       29.10       35.03      3.35 o
  -1   0  12       21.29       22.85      2.35 o
   0   0  12        0.23        0.85      1.26 o
   1   0  12       43.74       49.02      3.58 o
   2   0  12       11.59        9.81      2.01 o
   3   0  12        6.12        3.92      2.38 o
   4   0  12        0.14        1.69      4.74 o
   5   0  12        0.29        3.00      3.30 o
  -5   1  12        2.62        2.13      2.83 o
  -4   1  12        5.93        5.57      5.70 o
  -3   1  12       46.48       47.68      6.46 o
  -2   1  12       12.64       15.48      4.97 o
  -1   1  12        0.06       -1.28      1.28 o
   0   1  12      149.72      154.17      6.23 o
   1   1  12       95.43      105.86      5.14 o
   2   1  12        0.05        1.00      1.42 o
   3   1  12        4.14        4.42      1.79 o
   4   1  12        0.88       -0.14      1.87 o
   5   1  12        3.10        6.70      2.04 o
   6   1  12        0.99        1.88      4.94 o
  -5   2  12       11.61       14.57      6.40 o
  -4   2  12        2.70        2.25      2.38 o
  -3   2  12       10.37        4.97      2.47 o
  -2   2  12       38.26       39.52      2.78 o
  -1   2  12      267.56      286.77     16.60 o
   0   2  12        8.52        9.69      1.33 o
   1   2  12       25.79       29.05      1.98 o
   2   2  12       33.10       30.88      2.68 o
   3   2  12        3.27        6.57      1.57 o
   4   2  12        0.01        1.74      1.93 o
   5   2  12        7.51        9.14      8.45 o
   6   2  12        0.03        3.67      4.95 o
  -5   3  12        9.08        5.69      3.16 o
  -4   3  12        4.57        2.59      3.78 o
  -3   3  12       20.04       18.08      3.42 o
  -2   3  12       38.93       40.46      5.39 o
  -1   3  12       14.08       12.28      6.98 o
   0   3  12       27.12       30.38      2.04 o
   1   3  12        0.19        3.10      1.18 o
   2   3  12        2.49        1.64      0.89 o
   3   3  12        0.92        1.29      1.11 o
   4   3  12        4.91       10.50      2.98 o
   5   3  12        7.53        6.98      3.33 o
   6   3  12        0.14        2.59      4.48 o
  -5   4  12        0.28        3.30      3.91 o
  -4   4  12       19.45       19.49      4.03 o
  -3   4  12       10.40        8.88      2.09 o
  -2   4  12       11.77       10.29      3.28 o
  -1   4  12        1.38       -0.60      1.25 o
   0   4  12       22.87       15.84      2.07 o
   1   4  12        0.35        0.12      1.06 o
   2   4  12       13.96       12.19      1.88 o
   3   4  12       17.05       14.59      2.93 o
   4   4  12       36.58       40.85      3.24 o
   5   4  12        8.32       11.43      2.47 o
   6   4  12        3.56       18.08      9.80 o
  -5   5  12        0.00        1.64      4.02 o
  -4   5  12        0.06        3.91      3.65 o
  -3   5  12       57.81       58.11      9.94 o
  -2   5  12      108.87      106.29      6.95 o
  -1   5  12        6.78        3.67      1.61 o
   0   5  12        9.92       12.30      1.78 o
   1   5  12        3.00        1.57      0.96 o
   2   5  12       23.95       21.23      2.21 o
   3   5  12       64.57       69.88      4.46 o
   4   5  12       38.36       44.35      3.05 o
   5   5  12        1.32       -0.84      2.03 o
   6   5  12        0.72       -0.25      1.16 o
  -4   6  12        0.05       -2.13      2.72 o
  -3   6  12       25.02       21.66      4.95 o
  -2   6  12        3.85        4.59      2.38 o
  -1   6  12        4.58        2.99      2.41 o
   0   6  12       37.20       36.00      4.11 o
   1   6  12       89.20      101.07      5.78 o
   2   6  12       15.69       10.19      1.39 o
   3   6  12        1.56        2.66      1.43 o
   4   6  12        8.71       11.48      3.18 o
   5   6  12       13.15       11.78      4.07 o
   6   6  12       10.23       15.83     13.09 o
  -4   7  12       39.47       42.28      5.94 o
  -3   7  12        3.80        3.30      3.44 o
  -2   7  12       12.39       11.14      4.28 o
  -1   7  12       31.84       30.34      2.87 o
   0   7  12       29.85       29.51      2.06 o
   1   7  12        6.00        3.72      1.30 o
   2   7  12       95.53       91.62      5.50 o
   3   7  12       55.06       52.06      3.96 o
   4   7  12        2.32        1.30      2.38 o
   5   7  12        0.01        3.40      4.03 o
   6   7  12        2.56        9.34      3.93 o
  -4   8  12       21.71       18.54      4.21 o
  -3   8  12        0.01        6.75      4.52 o
  -2   8  12        1.52        1.43      3.20 o
  -1   8  12        1.03       -0.59      1.89 o
   0   8  12       22.06       17.27      5.53 o
   1   8  12       17.37       12.16      1.38 o
   2   8  12        2.41        3.00      1.47 o
   3   8  12        2.85        2.45      1.78 o
   4   8  12        8.09       11.56      4.59 o
   5   8  12        2.39        0.95      2.20 o
   6   8  12        1.82       -1.09      2.63 o
  -3   9  12       20.44       19.01      3.51 o
  -2   9  12       13.41       10.29      3.77 o
  -1   9  12       45.54       47.83      9.18 o
   0   9  12        5.47        6.73      6.84 o
   1   9  12        4.08        6.66      1.90 o
   2   9  12       18.08       25.31      3.29 o
   3   9  12       21.57       23.82      3.06 o
   4   9  12        8.35        3.58      1.96 o
   5   9  12        9.34       12.31      2.93 o
  -2  10  12        9.01        5.77      5.07 o
  -1  10  12        2.50        5.94      3.55 o
   0  10  12       31.34       48.30     13.62 o
   1  10  12       44.53       38.82      3.35 o
   2  10  12        0.08       -1.93      2.95 o
   3  10  12        0.42        3.35      2.11 o
   4  10  12       11.39       12.97      3.56 o
   5  10  12        0.59        2.53      3.95 o
  -1  11  12        0.00        0.93      3.88 o
   0  11  12        1.37       -0.84      1.45 o
   1  11  12        0.40        2.06      1.60 o
   2  11  12       36.57       25.16      6.31 o
   3  11  12       10.89        5.95      4.03 o
   4  11  12        3.97        4.12      2.13 o
   0  12  12        1.89        2.84      3.30 o
   1  12  12        0.26        1.88      3.67 o
   2  12  12        0.15        6.87      7.24 o
   3  12  12        0.45        4.73      5.53 o
  -2  -6  13        0.26       -0.84      3.32 o
  -1  -6  13        4.65        8.35      2.82 o
   0  -6  13        3.26        2.56      2.36 o
   1  -6  13        2.61        1.63      2.55 o
  -3  -5  13        3.43       -2.35      5.30 o
  -2  -5  13       14.30       12.26      3.28 o
  -1  -5  13       26.91       26.41      7.56 o
   0  -5  13        3.70        3.22      3.15 o
   1  -5  13        0.31        6.08      4.27 o
   2  -5  13       36.56       46.94      6.07 o
  -4  -4  13       14.10       17.35      4.35 o
  -3  -4  13        0.00        3.06      4.61 o
  -2  -4  13        3.25        6.23      2.37 o
  -1  -4  13        1.01       -2.36      2.36 o
   0  -4  13        2.32        3.49      2.64 o
   1  -4  13       16.21       14.86      2.53 o
   2  -4  13       53.20       58.65      6.52 o
   3  -4  13        1.89        1.63      2.58 o
  -4  -3  13       18.32       18.35      5.31 o
  -3  -3  13        7.40        8.75      4.82 o
  -2  -3  13       38.42       39.60      4.59 o
  -1  -3  13       36.18       34.76      3.79 o
   0  -3  13       25.95       25.63      3.68 o
   1  -3  13        4.44        7.72      4.06 o
   2  -3  13       29.64       26.61      3.63 o
   3  -3  13       22.88       29.05      4.05 o
  -4  -2  13       23.29       27.93      7.93 o
  -3  -2  13        4.51       10.50      4.23 o
  -2  -2  13        9.03        7.58      2.63 o
  -1  -2  13        4.53        3.34      2.00 o
   0  -2  13       14.63       18.25      5.26 o
   1  -2  13       57.11       50.79      9.38 o
   2  -2  13       12.12       12.42      5.21 o
   3  -2  13        0.05       -1.22      2.30 o
   4  -2  13        5.10        6.51      2.72 o
  -5  -1  13        1.83       -2.59      4.73 o
  -4  -1  13        7.66       10.15      4.22 o
  -3  -1  13        2.70        4.49      4.24 o
  -2  -1  13       19.66       20.27      4.12 o
  -1  -1  13        4.55        5.53      1.91 o
   0  -1  13        0.09        0.87      2.95 o
   1  -1  13        6.70        7.86      3.62 o
   2  -1  13        3.35        2.68      1.75 o
   3  -1  13        2.40        8.29      9.98 o
   4  -1  13       23.48       24.67      3.50 o
  -5   0  13        6.43        9.07      4.85 o
  -4   0  13        4.74        5.94      3.65 o
  -3   0  13        0.09       -3.30      3.30 o
  -2   0  13      133.38      136.01      9.23 o
  -1   0  13       15.20       15.24      4.14 o
   0   0  13        3.50        1.57      1.64 o
   1   0  13        9.16        8.42      1.72 o
   2   0  13        5.65        2.35      1.93 o
   3   0  13        0.06        7.56      3.44 o
   4   0  13       18.57       17.33      3.90 o
   5   0  13        0.01        2.94      2.46 o
  -5   1  13        2.12        4.82      4.49 o
  -4   1  13       14.77       10.15      4.22 o
  -3   1  13        3.12        3.42      3.65 o
  -2   1  13        7.90        8.72      2.26 o
  -1   1  13       39.33       40.21      3.47 o
   0   1  13       13.74        9.97      1.96 o
   1   1  13       26.71       19.72      2.35 o
   2   1  13        6.56       27.90     31.88 o
   3   1  13        2.79        2.96      1.96 o
   4   1  13        0.37       -0.83      1.12 o
   5   1  13        0.05       -2.73      2.85 o
  -5   2  13        0.46        0.70      4.11 o
  -4   2  13       11.40       15.93      7.20 o
  -3   2  13       49.54       56.63      7.85 o
  -2   2  13        0.31       -0.26      1.98 o
  -1   2  13       23.64       19.96      2.08 o
   0   2  13       15.28       17.35      2.64 o
   1   2  13        3.97        1.51      2.13 o
   2   2  13        5.61        3.09      4.40 o
   3   2  13       52.76       69.94      8.90 o
   4   2  13        4.82       13.09      7.81 o
   5   2  13        0.29        6.40      9.94 o
  -4   3  13        0.78       -0.59      4.28 o
  -3   3  13       20.29       17.17      4.51 o
  -2   3  13        0.03       -0.24      2.26 o
  -1   3  13        2.68        3.43      1.87 o
   0   3  13       38.66       35.86      3.23 o
   1   3  13       10.04       11.33      2.14 o
   2   3  13       10.05        8.27      1.62 o
   3   3  13        0.00       -0.55      1.13 o
   4   3  13        2.66        4.09      2.96 o
   5   3  13       20.04       31.24      6.56 o
  -4   4  13        0.02        0.12      3.48 o
  -3   4  13        2.26        2.73      2.84 o
  -2   4  13        0.53        1.43      4.51 o
  -1   4  13        2.97        1.24      1.71 o
   0   4  13        7.74        7.10      1.70 o
   1   4  13        6.50        8.70      1.42 o
   2   4  13       18.01       15.85      1.97 o
   3   4  13       12.01       15.37      1.82 o
   4   4  13        0.02        4.43      2.76 o
   5   4  13        0.06       -1.93      2.29 o
  -4   5  13        2.77        8.75      4.24 o
  -3   5  13       15.92       13.86      2.99 o
  -2   5  13       17.83       14.65      4.00 o
  -1   5  13       20.42       22.57      2.97 o
   0   5  13       10.50        7.80      3.04 o
   1   5  13        4.66        5.97      1.58 o
   2   5  13        4.60        6.46      1.60 o
   3   5  13        0.36        0.90      2.63 o
   4   5  13       11.79       12.49      4.06 o
   5   5  13        9.42       12.09     23.70 o
  -4   6  13        3.10        0.00      1.18 o
  -3   6  13        5.12       10.50      5.78 o
  -2   6  13        0.09        2.02      1.80 o
  -1   6  13        6.92        6.04      3.01 o
   0   6  13      104.88      100.12      7.65 o
   1   6  13        9.67        8.79      1.95 o
   2   6  13       15.68       18.64      2.23 o
   3   6  13        6.68        7.26      2.03 o
   4   6  13        4.66        4.10      2.78 o
   5   6  13        0.01        2.03      3.46 o
  -3   7  13        1.41        4.49      3.32 o
  -2   7  13       11.01       13.35      4.29 o
  -1   7  13        0.33        1.17      1.59 o
   0   7  13        5.92        4.60      2.04 o
   1   7  13        0.67       -0.17      1.93 o
   2   7  13        6.70        8.73      1.25 o
   3   7  13        2.75        6.14      2.23 o
   4   7  13       16.11       15.20      3.34 o
   5   7  13        2.15        5.43      6.97 o
  -3   8  13       21.60       28.27      5.90 o
  -2   8  13        4.48        7.57      4.61 o
  -1   8  13        6.30       10.78      5.07 o
   0   8  13       42.44       42.35      4.55 o
   1   8  13        2.93        1.75      1.88 o
   2   8  13        4.31        6.57      2.32 o
   3   8  13        2.87        7.72      2.56 o
   4   8  13        1.24       -0.02      3.60 o
   5   8  13        1.74        3.68      2.52 o
  -2   9  13        4.96       16.19     11.90 o
  -1   9  13        8.05        4.27      2.60 o
   0   9  13        2.35        4.60      2.28 o
   1   9  13       15.99       13.12      2.80 o
   2   9  13        1.29        0.85      4.01 o
   3   9  13        6.37        8.97      2.67 o
   4   9  13       10.17       14.83      3.99 o
   5   9  13        5.06        2.07      4.78 o
  -1  10  13        8.72        7.80      4.26 o
   0  10  13        0.44        2.25      2.25 o
   1  10  13        7.88        5.14      2.86 o
   2  10  13       14.11       11.85      2.16 o
   3  10  13        4.81        8.75      3.54 o
   4  10  13        0.15       -0.98      2.18 o
   0  11  13       17.29       15.84      7.01 o
   1  11  13        0.27        1.43      5.10 o
   2  11  13        0.26        5.16      4.09 o
   3  11  13        0.79        5.42      4.85 o
  -2  -4  14       16.30       14.65      7.58 o
  -1  -4  14        8.44        5.71      4.46 o
   0  -4  14        0.06        1.79      3.15 o
   1  -4  14        0.46       -1.06      3.01 o
  -3  -3  14        2.54        9.07      4.46 o
  -2  -3  14        1.72        2.89      2.58 o
  -1  -3  14        0.07       -2.53      2.53 o
   0  -3  14        6.04        7.99      2.50 o
   1  -3  14       25.26       19.71      3.04 o
   2  -3  14        7.46        9.88      4.43 o
  -3  -2  14        0.05        5.21      4.13 o
  -2  -2  14       11.70       15.18     21.55 o
  -1  -2  14       14.53       25.93      7.46 o
   0  -2  14        2.85        2.78      5.37 o
   1  -2  14       15.13        8.47      2.67 o
   2  -2  14       14.76       15.53      3.67 o
   3  -2  14       12.89       15.97      3.68 o
  -3  -1  14        2.11        1.88      7.18 o
  -2  -1  14        0.13        1.47      2.12 o
  -1  -1  14        0.10        1.66      2.82 o
   0  -1  14        0.25       -1.47      3.53 o
   1  -1  14        0.27        4.48      4.62 o
   2  -1  14        5.97        2.19      2.32 o
   3  -1  14        0.23        2.24      3.04 o
  -4   0  14        3.10       12.18     11.01 o
  -3   0  14        5.10        8.75      5.46 o
  -2   0  14        1.50        2.38      4.11 o
  -1   0  14        2.99        4.71      2.20 o
   0   0  14        0.33        0.78      2.46 o
   1   0  14        5.68        8.28      2.90 o
   2   0  14        0.17        5.28      4.71 o
   3   0  14        0.69        3.28      2.92 o
   4   0  14        1.46        4.16      3.08 o
  -4   1  14        0.91        8.30      3.89 o
  -3   1  14        1.77       -1.76      2.83 o
  -2   1  14        4.09        3.57      5.84 o
  -1   1  14       17.11       23.06      4.83 o
   0   1  14        9.27       12.26      2.22 o
   1   1  14       51.31       54.91      8.28 o
   2   1  14        2.21        2.95      2.42 o
   3   1  14        2.16        0.84      4.07 o
   4   1  14        5.26        6.07      3.58 o
  -4   2  14        5.84        1.06      3.07 o
  -3   2  14        8.10       10.78      2.86 o
  -2   2  14        3.23        9.20      2.97 o
  -1   2  14       13.14       19.03      9.00 o
   0   2  14        1.04        2.30      2.06 o
   1   2  14        9.08        6.43      4.92 o
   2   2  14       17.21       15.24      2.15 o
   3   2  14        4.40        5.44      2.15 o
   4   2  14       11.20       14.06     11.48 o
  -4   3  14       14.03        6.15      3.56 o
  -3   3  14       11.91       12.79      3.58 o
  -2   3  14       51.74       43.28      6.59 o
  -1   3  14        3.48        1.51      1.70 o
   0   3  14        0.65        1.38      2.17 o
   1   3  14        1.69        0.40      2.14 o
   2   3  14        0.06       -1.06      1.88 o
   3   3  14        2.43        9.26      5.22 o
   4   3  14        0.09        1.66      2.28 o
   5   3  14        0.13       10.50      5.07 o
  -3   4  14        3.17        5.77      3.29 o
  -2   4  14       25.54       13.50      3.76 o
  -1   4  14        4.21       11.64     10.32 o
   0   4  14        7.10       11.03      3.13 o
   1   4  14        1.21        4.27      2.05 o
   2   4  14       13.68       12.27      2.30 o
   3   4  14        1.05       -0.10      1.41 o
   4   4  14        4.58        3.32      2.45 o
   5   4  14        0.44        4.86      4.46 o
  -3   5  14        6.69        5.94      3.07 o
  -2   5  14       12.69       11.43      3.45 o
  -1   5  14       14.86        9.68      3.40 o
   0   5  14        1.94        4.20      2.77 o
   1   5  14        1.81        1.10      1.60 o
   2   5  14        1.19        0.13      2.30 o
   3   5  14       15.48       13.29      2.30 o
   4   5  14        0.03        2.23      4.23 o
   5   5  14        1.23        5.44     21.62 o
  -3   6  14        0.16       10.43     11.94 o
  -2   6  14       14.54       17.17      8.38 o
  -1   6  14        0.08       -1.24      3.78 o
   0   6  14        0.72        0.26      2.96 o
   1   6  14       11.55       12.82      2.85 o
   2   6  14        5.89        2.44      3.74 o
   3   6  14        0.62       -0.13      1.32 o
   4   6  14       18.48       17.82      3.24 o
  -2   7  14        2.75        0.93      4.72 o
  -1   7  14       10.78        7.45      3.09 o
   0   7  14        5.08        8.45      5.00 o
   1   7  14        4.45        5.38      2.05 o
   2   7  14        9.45       10.39      4.00 o
   3   7  14        0.33        9.07      4.26 o
   4   7  14        0.52       16.29     12.51 o
  -2   8  14        0.63       -0.50      2.05 o
  -1   8  14        9.30       12.79      5.21 o
   0   8  14        0.87        2.31      5.02 o
   1   8  14        7.47        8.07      2.94 o
   2   8  14       38.31       33.16      3.46 o
   3   8  14        1.45        6.65      2.86 o
   4   8  14        0.85        0.43      2.54 o
  -1   9  14        0.03        0.25      2.45 o
   0   9  14        8.82       10.64      3.84 o
   1   9  14        0.09        1.80      1.91 o
   2   9  14        1.30        2.84      5.43 o
   3   9  14        1.70        1.43      3.67 o
   0  10  14       20.70       26.57      5.60 o
   1  10  14        4.49        9.94      5.07 o
   2  10  14        0.07        0.35      2.85 o
  -1  -2  15       14.25       19.31      5.98 o
   0  -2  15        0.55        3.28      5.44 o
   1  -2  15        8.31        9.96      3.42 o
  -2  -1  15        0.00       -1.06      5.69 o
  -1  -1  15       18.97       14.65      5.24 o
   0  -1  15        8.11       15.26     12.20 o
   1  -1  15        0.45        4.53      4.07 o
   2  -1  15        0.44       -2.89      4.03 o
  -2   0  15        2.60        1.43      3.67 o
  -1   0  15        2.06       -1.26      2.08 o
   0   0  15        3.23       -0.49      2.96 o
   1   0  15        3.15        5.61      2.31 o
   2   0  15        0.00        1.06      2.48 o
  -2   1  15        0.96        4.82      2.81 o
  -1   1  15        8.74        8.79      3.12 o
   0   1  15        0.01        3.47      2.92 o
   1   1  15        1.08        1.54      2.30 o
   2   1  15        9.01        3.54      2.57 o
   3   1  15       14.27       16.50      5.22 o
  -3   2  15        2.14        2.48      7.00 o
  -2   2  15        6.55        6.15      3.67 o
  -1   2  15        3.06        3.69      3.36 o
   0   2  15       14.01       16.17      3.80 o
   1   2  15        0.86        1.24      3.01 o
   2   2  15        0.42       -1.20      5.26 o
   3   2  15        4.40        2.94      3.38 o
  -2   3  15       19.52       19.78      6.67 o
  -1   3  15        4.73        7.42      4.57 o
   0   3  15       13.27       13.15      3.38 o
   1   3  15        0.45        4.79      3.85 o
   2   3  15        0.46        1.71      3.40 o
   3   3  15        0.00        2.24      2.33 o
  -2   4  15       20.48       16.63      4.52 o
  -1   4  15       10.14        7.99      2.98 o
   0   4  15        7.83        4.75      2.13 o
   1   4  15        9.81       11.62      2.28 o
   2   4  15        4.27        4.53      2.27 o
   3   4  15        3.18       12.70      5.50 o
  -2   5  15        0.06        3.91      9.73 o
  -1   5  15       15.59       16.94      3.31 o
   0   5  15        8.45        8.77      3.12 o
   1   5  15        4.55        3.58      3.05 o
   2   5  15        7.30        9.46     26.37 o
   3   5  15        6.81        9.80     11.45 o
  -2   6  15       23.86       14.15      4.01 o
  -1   6  15        0.04       -1.62      2.08 o
   0   6  15        0.11        2.28      2.16 o
   1   6  15        0.01       -1.05      4.04 o
   2   6  15        2.21        4.86      2.56 o
   3   6  15        0.01        0.00      1.18 o
  -1   7  15        3.93       -0.70      4.82 o
   0   7  15        4.90        4.52      2.76 o
   1   7  15        5.56       11.99      4.34 o
   2   7  15        2.11        2.25      2.39 o
   3   7  15        0.00        0.70      5.40 o
   0   8  15        0.95        6.11      3.20 o
   1   8  15        0.01       -0.09      2.35 o
   2   8  15        1.34        4.73      2.60 o
   0   1  16        7.10        6.87      3.94 o
   0   2  16       10.02       11.41      3.64 o
   1   2  16        5.17        1.45      8.22 o
   0   3  16        0.73        3.92      2.89 o
   1   3  16       13.92       12.27      3.54 o
   0   4  16        6.55        5.46      2.79 o
   1   4  16        2.53        3.22      5.07 o
   0   5  16        0.04        1.05      3.96 o
   1   5  16        1.03        0.62      2.91 o
 
